# Supplementary material for: Trends in Organofluorine Chemistry Reveal Gaps in Knowledge on Environmental Persistence
Source: Environ Sci Technol. 2026 Apr 15;60(16):11924–37. doi: 10.1021/acs.est.6c01045 (PMC13130954; doi:10.1021/acs.est.6c01045)
Supplement: Supplementary file 2 [file es6c01045_si_002.xlsx]

## Sheet: Table S2
Index	Molecule Name	Use Category	SMILES	Structure	PFAS?	Backbone Class	CFx #	O-CFx #	S-CFx #	Total F groups	FG avg. saturation	Fluorine Atom Fraction (FAF)	Article DOI
218	perfluoro 1,4-dimethoxylbutane	Energy/Electronics	FC(OC(F)(F)F)(F)C(F)(F)C(F)(F)C(F)(F)OC(F)(F)F	#VALUE!	YES	aliphatic				0		0.636364	10.1038/s41578-023-00623-4
230	perfluoro 1,4-dimethoxylbutane	Energy/Electronics	FC(OC(F)(F)F)(F)C(F)(F)C(F)(F)C(F)(F)OC(F)(F)F	#VALUE!	YES	aliphatic				0		0.636364	10.1038/s41560-021-00962-y
249	trifluoromethyl nonafluorobutanesulfonate	Bioactive	O=S(C(F)(F)C(F)(F)C(F)(F)C(F)(F)F)(OC(F)(F)F)=O	#VALUE!	YES	aliphatic		1		1	1	0.571429	10.31635/ccschem.022.202201935
223	1H,1H,5H-octafluoropentyl-1,1,2,2-tetrafluoroethyl ether	Energy/Electronics	FC(F)C(OCC(F)(F)C(F)(F)C(F)(F)C(F)F)(F)F	#VALUE!	YES	aliphatic				0		0.5	10.1038/s41578-023-00623-4
228	tris(pentafluorophenyl)borane	Energy/Electronics	FC1=C(F)C(F)=C(F)C(F)=C1B(C2=C(F)C(F)=C(F)C(F)=C2F)C3=C(F)C(F)=C(F)C(F)=C3F	#VALUE!	NO	aromatic				0		0.441176	10.1038/s41578-023-00623-4
119	(E)-3,3,4,4,5,5,6,6,7,7,8,8,9,9,10,10,11,11,12,12,12-henicosafluoro-1-phenyldodecan-1-one oxime	Bioactive	O\N=C(/CC(F)(F)C(F)(F)C(F)(F)C(F)(F)C(F)(F)C(F)(F)C(F)(F)C(F)(F)C(F)(F)C(F)(F)F)c1ccccc1	#VALUE!	YES	mixed				0		0.428571	10.1002/cjoc.202400181
184	methyl heptafluorobutyrate	Energy/Electronics	COC(=O)C(F)(F)C(F)(F)C(F)(F)F	#VALUE!	YES	aliphatic				0		0.411765	10.1016/j.cclet.2024.110591
240	1,1,1-trifluoro-2-(2,2,2-trifluoroethoxy)ethane	Energy/Electronics	FC(F)(F)COCC(F)(F)F	#VALUE!	YES	aliphatic				0		0.4	10.1038/s41467-023-36793-6
183	methyl pentafluoropropionate	Energy/Electronics	COC(=O)C(F)(F)C(F)(F)F	#VALUE!	YES	aliphatic				0		0.357143	10.1016/j.cclet.2024.110591
118	(E)-3,3,4,4,5,5,6,6,7,7,8,8,8-tridecafluoro-1-phenyloctan-1-one oxime	Bioactive	O\N=C(/CC(F)(F)C(F)(F)C(F)(F)C(F)(F)C(F)(F)C(F)(F)F)c1ccccc1	#VALUE!	YES	mixed				0		0.351351	10.1002/cjoc.202400181
121	(E)-(2-(perfluorodecyl)-1H-indol-3-yl)(phenyl)methanone oxime	Bioactive	O/N=C(c1ccccc1)/c2c([nH]c3ccccc23)C(F)(F)C(F)(F)C(F)(F)C(F)(F)C(F)(F)C(F)(F)C(F)(F)C(F)(F)C(F)(F)C(F)(F)F	#VALUE!	YES	mixed				0		0.35	10.1002/cjoc.202400181
2	Tris(2,2,2-trifluoroethyl) phosphate	Energy/Electronics	FC(F)(F)COP(=O)(OCC(F)(F)F)OCC(F)(F)F	#VALUE!	YES	aliphatic				0		0.346154	10.1016/j.jpowsour.2025.238753
224	bis(2,2,2-trifluoroethyl) carbonate	Energy/Electronics	O=C(OCC(F)(F)F)OCC(F)(F)F	#VALUE!	YES	aliphatic				0		0.333333	10.1038/s41578-023-00623-4
114	(E)-3,3,4,4,5,5,6,6,6-nonafluoro-1-(4-fluorophenyl)hexan-1-one oxime	Bioactive	O\N=C(/CC(F)(F)C(F)(F)C(F)(F)C(F)(F)F)c1ccc(F)cc1	#VALUE!	YES	mixed				0		0.322581	10.1002/cjoc.202400181
199	3,4-bis((perfluorobenzyl)oxy)coumarin	Energy/Electronics	O=C1OC2=C(C=CC=C2)C(OC(F)(F)C3=C(F)C(F)=C(F)C(F)=C3F)=C1OC(F)(F)C4=C(F)C(F)=C(F)C(F)=C4F	#VALUE!	YES	Mixed				0		0.311111	10.1016/j.jfluchem.2025.110453
265	Iridium(III) bis[2-(2,4-difluorophenyl)-5-methylpyridine-N,C20]-4,40-di-tert-butyl-2,20-bipyridine hexafluorophosphate	Other	C1=CC2=C(C3=C(C=CC=N3)C=C2)N=C1.C1=CC(=C(C=C1F)F)C2=NC=C(C=C2)C(F)(F)F.C1=CC(=C(C=C1F)F)C2=NC=C(C=C2)C(F)(F)F.F[P-](F)(F)(F)(F)F.F[P-](F)(F)(F)(F)F.F[P-](F)(F)(F)(F)F.[Ir+3]	#VALUE!	YES	aromatic	1			1	1	0.304348	10.1021/acs.chemrev.2c00478
262	bis(2-[2-fluoro-4-(trifluoromethyl)benzene-6-id-1-yl]-5-(trifluoromethyl)pyridine);iridium(3+);5-(trifluoromethyl)-2-[5-(trifluoromethyl)-2-pyridinyl]pyridine;hexafluorophosphate	Other	C1=CC(=NC=C1C(F)(F)F)C2=NC=C(C=C2)C(F)(F)F.C1=CC(=NC=C1C(F)(F)F)C2=C(C=C(C=[C-]2)C(F)(F)F)F.C1=CC(=NC=C1C(F)(F)F)C2=C(C=C(C=[C-]2)C(F)(F)F)F.F[P-](F)(F)(F)(F)F.[Ir+3]	#VALUE!	YES	aromatic	2			2	1	0.302326	10.1021/acs.chemrev.2c00478
116	(E)-3,3,4,4,5,5,6,6,6-nonafluoro-1-(pyridin-4-yl)hexan-1-one oxime	Bioactive	O\N=C(/CC(F)(F)C(F)(F)C(F)(F)C(F)(F)F)c1ccncc1	#VALUE!	YES	mixed				0		0.3	10.1002/cjoc.202400181
200	sodium 5-(trifluoromethyl)tetrazol-1-ide	Energy/Electronics	FC(C1=NN=N[N-]1)(F)F.[Na+]	#VALUE!	YES	aromatic	1			1	1	0.3	10.1016/j.jfluchem.2025.110427
238	ethyl pentafluoropropionate	Energy/Electronics	O=C(OCC)C(F)(F)C(F)(F)F	#VALUE!	YES	aliphatic				0		0.294118	10.1038/s41467-023-36853-x
251	N-fluoro-2,6-dichloropyridinium tetrafluoroborate	Bioactive	ClC1=[N+](F)C(Cl)=CC=C1.F[B-](F)(F)F	#VALUE!	NO	aromatic				0		0.294118	10.31635/ccschem.022.202201935
113	(E)-3,3,4,4,5,5,6,6,6-nonafluoro-1-phenylhexan-1-one oxime	Bioactive	O\N=C(/CC(F)(F)C(F)(F)C(F)(F)C(F)(F)F)c1ccccc1	#VALUE!	YES	mixed				0		0.290323	10.1002/cjoc.202400181
8	3-((3,5-Bis(trifluoromethyl)phenyl)thio)-3,3-difluoropropan-1-ol	Bioactive	OCCC(F)(F)Sc1cc(cc(c1)C(F)(F)F)C(F)(F)F	#VALUE!	YES	mixed	2			2	1	0.275862	10.1038/s41467-025-62834-3
185	methyl trifluoroacetate	Energy/Electronics	COC(=O)C(F)(F)F	#VALUE!	YES	aliphatic				0		0.272727	10.1016/j.cclet.2024.110591
193	7-methoxy-3-(perfluorobutyl)-4H-chromen-4-one	Bioactive	COc1ccc2C(=O)C(=COc2c1)C(F)(F)C(F)(F)C(F)(F)C(F)(F)F	#VALUE!	YES	mixed				0		0.272727	10.1016/j.gresc.2024.03.001
220	1,1,1,3,3,3-hexafluoropropan-2-yl N,N-dimethylcarbamate	Energy/Electronics	O=C(OC(C(F)(F)F)C(F)(F)F)N(C)C	#VALUE!	YES	aliphatic				0		0.272727	10.1038/s41578-023-00623-4
234	1,2-bis(2,2,2-trifluoroethoxy)ethane	Energy/Electronics	FC(F)(F)COCCOCC(F)(F)F	#VALUE!	YES	aliphatic				0		0.272727	10.1038/s41560-021-00962-y
254	copper;2-pyridin-2-ylpyridine;tris(trifluoromethane)	Bioactive	C1=CC=NC(=C1)C2=CC=CC=N2.[C-](F)(F)F.[C-](F)(F)F.[C-](F)(F)F.[Cu]	#VALUE!	YES	aromatic				0		0.272727	10.31635/ccschem.022.202201935
241	2-(2,2-difluoroethoxy)-1,1-difluoroethane	Energy/Electronics	FC([H])(F)COCC(F)([H])F	#VALUE!	NO	aliphatic				0		0.266667	10.1038/s41467-023-36793-6
243	1,1,1-trifluoro-2-(2-fluoroethoxy)ethane	Energy/Electronics	FC(F)(F)COCC([H])([H])F	#VALUE!	YES	aliphatic				0		0.266667	10.1038/s41467-023-36793-6
229	ethoxy(pentafluoro)cyclotriphosphazene	Energy/Electronics	FP1N=P(F)(OCC)N(F)P(F)N1F	#VALUE!	NO	aliphatic				0		0.263158	10.1038/s41578-023-00623-4
264	bis(2-[2-fluoro-4-(trifluoromethyl)benzene-6-id-1-yl]-5-(trifluoromethyl)pyridine);iridium(3+);4-(trifluoromethyl)-2-[4-(trifluoromethyl)-2-pyridinyl]pyridine	Other	C1=CC(=NC=C1C(F)(F)F)C2=C(C=C(C=[C-]2)C(F)(F)F)F.C1=CC(=NC=C1C(F)(F)F)C2=C(C=C(C=[C-]2)C(F)(F)F)F.C1=CN=C(C=C1C(F)(F)F)C2=NC=CC(=C2)C(F)(F)F.[Ir+3]	#VALUE!	YES	aromatic	2			2	1	0.253165	10.1021/acs.chemrev.2c00478
246	2-fluoro-2-hydroxyacetyl fluoride	Other	OC(F)C(F)=O	#VALUE!	NO	aliphatic	1			1	1	0.25	10.1039/d4ra05449k
325	2-((1,1,1,3,3,3-Hexafluoropropan-2-yl)oxy)benzaldehyde	Bioactive	O=CC1=CC=CC=C1OC(C(F)(F)F)C(F)(F)F	#VALUE!	YES	mixed				0		0.25	10.1039/d2ra00241h
115	(E)-3,3,4,4,5,5,6,6,6-nonafluoro-1-(naphthalen-2-yl)hexan-1-one oxime	Bioactive	O\N=C(/CC(F)(F)C(F)(F)C(F)(F)C(F)(F)F)c1ccc2ccccc2c1	#VALUE!	YES	mixed				0		0.243243	10.1002/cjoc.202400181
122	(E)-4,4,5,5,6,6,7,7,7-nonafluoro-2-phenylhept-1-en-1-ylmethanesulfonate	Bioactive	[O-][S](=O)(=O)C\C=C(/CC(F)(F)C(F)(F)C(F)(F)C(F)(F)F)c1ccccc1	#VALUE!	YES	mixed				0		0.243243	10.1002/cjoc.202400181
123	1,1-Diphenyl-3,3,4,4,5,5,6,6,6-nonafluoro-1-hexene	Bioactive	FC(F)(F)C(F)(F)C(F)(F)C(F)(F)C=C(c1ccccc1)c2ccccc2	#VALUE!	YES	mixed				0		0.236842	10.1002/cjoc.202400181
233	2-(2-(2,2-difluoroethoxy)ethoxy)-1,1,1-trifluoroethane	Energy/Electronics	FC(F)([H])COCCOCC(F)(F)F	#VALUE!	YES	aliphatic				0		0.227273	10.1038/s41560-021-00962-y
198	1-((perfluorobenzyl)oxy)-4-phenyl-1H-1,2,3-triazole	Energy/Electronics	FC(ON1N=NC(C2=CC=CC=C2)=C1)(F)C3=C(F)C(F)=C(F)C(F)=C3F	#VALUE!	YES	aromatic				0		0.21875	10.1016/j.jfluchem.2025.110453
263	bis(2-(2,4-difluorobenzene-6-id-1-yl)-5-(trifluoromethyl)pyridine);iridium;2-pyridin-2-ylpyridine;hexafluorophosphate	Other	C1=CC=NC(=C1)C2=CC=CC=N2.C1=CC(=NC=C1C(F)(F)F)C2=C(C=C(C=[C-]2)F)F.C1=CC(=NC=C1C(F)(F)F)C2=C(C=C(C=[C-]2)F)F.F[P-](F)(F)(F)(F)F.[Ir]	#VALUE!	YES	aromatic	1			1	1	0.216216	10.1021/acs.chemrev.2c00478
120	(E)-(2-(perfluorobutyl)-1H-indol-3-yl)(phenyl)methanone oxime	Bioactive	O/N=C(c1ccccc1)/c2c([nH]c3ccccc23)C(F)(F)C(F)(F)C(F)(F)C(F)(F)F	#VALUE!	YES	mixed				0		0.214286	10.1002/cjoc.202400181
221	1,1,1,3,3,3-hexafluoropropan-2-yl N,N-diethylcarbamate	Energy/Electronics	O=C(OC(C(F)(F)F)C(F)(F)F)N(CC)CC	#VALUE!	YES	aliphatic				0		0.214286	10.1038/s41578-023-00623-4
162	2-(3,5-Bis-trifluoromethyl-phenylimino)-3-ethyl-5- fluoro-thiazolidin-4-one	Bioactive	CCN1C(=O)C(F)SC1=Nc2cc(cc(c2)C(F)(F)F)C(F)(F)F	#VALUE!	YES	mixed	2			2	1	0.212121	10.1071/CH23123
150	(S)-1-((2-(benzyloxy)-3,3,3-trifluoropropyl)sulfonyl)-3,5-bis(trifluoromethyl)benzene	Bioactive	FC(F)(F)[C@@H](C[S](=O)(=O)c1cc(cc(c1)C(F)(F)F)C(F)(F)F)OCc2ccccc2	#VALUE!	YES	mixed	3			3	1	0.204545	10.1002/chem.202401325
192	7-fluoro-3-(trifluoromethyl)-4H-chromen-4-one	Bioactive	Fc1ccc2C(=O)C(=COc2c1)C(F)(F)F	#VALUE!	YES	mixed	1			1	1	0.2	10.1016/j.gresc.2024.03.001
216	3,4,5-trifluoroanilinium	Energy/Electronics	[NH3+]C1=CC(F)=C(F)C(F)=C1	#VALUE!	NO	aromatic				0		0.2	10.1126/science.adi4107
225	2,2,3,3-tetrafluorobutane-1,4-diol dinitrate	Energy/Electronics	FC(CO[N+]([O-])=O)(F)C(F)(F)CO[N+]([O-])=O	#VALUE!	YES	aliphatic				0		0.2	10.1038/s41578-023-00623-4
242	1,1-difluoro-2-(2-fluoroethoxy)ethane	Energy/Electronics	FC([H])(F)COCC([H])([H])F	#VALUE!	NO	aliphatic				0		0.2	10.1038/s41467-023-36793-6
7	3,3-Difluoro-3-((4-(trifluoromethyl)phenyl)thio)propan-1-ol	Bioactive	OCCC(F)(F)Sc1ccc(cc1)C(F)(F)F	#VALUE!	YES	mixed	1			1	1	0.192308	10.1038/s41467-025-62834-3
46	2,2′-bis(trifluoromethyl)benzidine	Energy/Electronics	Nc1ccc(c2ccc(N)cc2C(F)(F)F)c(c1)C(F)(F)F	#VALUE!	YES	aromatic	2			2	1	0.1875	10.1016/j.cej.2024.153288
255	(trifluoromethoxy)benzene	Bioactive	FC(F)(F)OC1=CC=CC=C1	#VALUE!	YES	aromatic		1		1	1	0.1875	10.31635/ccschem.022.202201935
226	2,2,3,3-tetrafluoro-1,4-dimethoxy butane	Energy/Electronics	COCC(F)(F)C(F)(F)COC	#VALUE!	YES	aliphatic				0		0.181818	10.1038/s41578-023-00623-4
232	1,2-bis(2,2-difluoroethoxy)ethane	Energy/Electronics	FC(F)([H])COCCOCC(F)(F)[H]	#VALUE!	NO	aliphatic				0		0.181818	10.1038/s41560-021-00962-y
153	(S)-3,3,4,4,4-pentafluoro-1-(phenylsulfonyl)butan-2-ol	Bioactive	O[C@H](C[S](=O)(=O)c1ccccc1)C(F)(F)C(F)(F)F	#VALUE!	YES	mixed				0		0.178571	10.1002/chem.202401325
52	1,1'-(1,3-phenylene)bis(3-(trifluoromethyl)azetidin-2-one)	Bioactive	FC(F)(F)C1CN(C1=O)c2cccc(c2)N3CC(C3=O)C(F)(F)F	#VALUE!	YES	mixed	2			2	1	0.176471	10.1039/d1sc02212a
227	3-(Trifluoromethyl) phenyl isocyanate	Energy/Electronics	O=C=NC1=CC=CC(C(F)(F)F)=C1	#VALUE!	YES	aromatic	1			1	1	0.176471	10.1038/s41578-023-00623-4
235	ethyl 3,3,3-trifluoropropanoate	Energy/Electronics	O=C(OCC)CC(F)(F)F	#VALUE!	YES	aliphatic				0		0.176471	10.1038/s41467-023-36853-x
247	trifluoromethyl thianthrenium triflate	Bioactive	FC(C1=C2SC3=C(C=CC=C3)[SH+]C2=CC=C1)(F)F.O=S([O-])(C(F)(F)F)=O	#VALUE!	YES	mixed	1			1	1	0.176471	10.31635/ccschem.022.202201935
51	1-(4-fluorophenyl)-3-(trifluoromethyl)azetidin-2-one	Bioactive	Fc1ccc(cc1)N2CC(C2=O)C(F)(F)F	#VALUE!	YES	mixed	1			1	1	0.173913	10.1039/d1sc02212a
1	1,2-Bis(2,2-difluoroethoxy)ethane	Energy/Electronics	FCCOCC(OCC(F)F)OCC(F)F	#VALUE!	NO	aliphatic				0		0.172414	10.1016/j.jpowsour.2025.238753
48	2,2-bis(4-aminophenyl)hexafluoropropane	Energy/Electronics	Nc1ccc(cc1)C(c2ccc(N)cc2)(C(F)(F)F)C(F)(F)F	#VALUE!	YES	aromatic	2			2	1	0.171429	10.1016/j.cej.2024.153288
53	1-(4-methoxyphenyl)-3-(perfluoroethyl)azetidin-2-one	Bioactive	COc1ccc(cc1)N2CC(C2=O)C(F)(F)C(F)(F)F	#VALUE!	YES	mixed				0		0.166667	10.1039/d1sc02212a
314	S-(4-(trifluoromethyl)phenethyl) carbonofluoridothioate	Bioactive	O=C(F)SCCC1=CC=C(C(F)(F)F)C=C1	#VALUE!	YES	mixed	1			1	1	0.166667	10.1021/acs.orglett.5c00513
261	[Iridium(III)-bis-(2-(2,4-difluorophenyl)-3-trifluoromethylpyridine)-4,4'-di-tert-butyl-2,2'-bipyridine]hexafluorophosphate	Other	CC(C)(C)C1=CC(=NC=C1)C2=NC=CC(=C2)C(C)(C)C.C1=CC(=NC=C1C(F)(F)F)C2=C(C=C(C=[C-]2)F)F.C1=CC(=NC=C1C(F)(F)F)C2=C(C=C(C=[C-]2)F)F.F[P-](F)(F)(F)(F)F.[Ir+3]	#VALUE!	YES	mixed	1			1	1	0.163265	10.1021/acs.chemrev.2c00478
45	4,4′-(hexafluoroisopropylidene)diphthalic anhydride	Energy/Electronics	FC(F)(F)C(C1=CC=C(C(C2=O)=C1)C(O2)=O)(C3=CC=C(C(C4=O)=C3)C(O4)=O)C(F)(F)F	#VALUE!	YES	mixed	2			2	1	0.162162	10.1016/j.cej.2024.153288
282	2,2'-((perfluorophenyl)methylene)bis(1H-pyrrole)	Bioactive	FC1=C(F)C(F)=C(F)C(F)=C1C(C2=CC=CN2)C3=CC=CN3	#VALUE!	NO	aromatic				0		0.16129	10.3390/molecules29030697
47	2-(trifluoromethyl)-1,4-phenylene diamine	Energy/Electronics	FC(C1=CC(N)=CC=C1N)(F)F	#VALUE!	YES	aromatic	1			1	1	0.157895	10.1016/j.cej.2024.153288
201	diaminomethaniminium 5-(trifluoromethyl)tetrazol- 1-ide	Other	[NH2+]=C(N)N.FC(C1=NN=N[N-]1)(F)F	#VALUE!	YES	mixed	1			1	1	0.157895	10.1016/j.jfluchem.2025.110427
202	5-amino-1H-tetrazol-4-ium 5-(trifluoromethyl)tetrazol-1-ide	Other	NC1=[NH+]N=NN1.FC(C2=NN=N[N-]2)(F)F	#VALUE!	YES	aromatic	1			1	1	0.157895	10.1016/j.jfluchem.2025.110427
217	1,1,1-trifluoro-2,3-dimethoxypropane	Energy/Electronics	COCC(OC)C(F)(F)F	#VALUE!	YES	aliphatic	1			1	1	0.157895	10.1038/s41578-023-00623-4
244	1,1,1-trifluoro-2,3-dimethoxypropane	Energy/Electronics	COCC(OC)C(F)(F)F	#VALUE!	YES	aliphatic				0		0.157895	10.1038/s41467-023-35934-1
248	(E)-O-trifluoromethylbenzaldoxime	Bioactive	O/N=C/C1=CC=CC=C1C(F)(F)F	#VALUE!	YES	aromatic	1			1	1	0.157895	10.31635/ccschem.022.202201935
274	Methyl 5-(trifluoromethoxy)thiophene-2-carboxylate	Bioactive	O=C(C1=CC=C(OC(F)(F)F)S1)OC	#VALUE!	YES	mixed		1		1	1	0.157895	10.1021/jacs.5c11167
172	2,2-difluoro-N, N-dimethyl-5-(4-(trifluoromethyl) phenyl)-2,3-dihydrofuran-3-amine	Bioactive	CN(C)C1C=C(OC1(F)F)c2ccc(cc2)C(F)(F)F	#VALUE!	YES	mixed	1			1	1	0.15625	10.1039/d2qo00468b
171	2,2-difluoro-N, N-dimethyl-5-(4-(trifluoromethoxy) phenyl)-2,3-dihydrofuran-3-amine	Bioactive	CN(C)C1C=C(OC1(F)F)c2ccc(OC(F)(F)F)cc2	#VALUE!	YES	mixed		1		1	1	0.151515	10.1039/d2qo00468b
160	(E)-2-(2,4,5-Trifluorophenylimino)-3-ethyl-5- fluorothiazolidin-4-one	Bioactive	CCN1C(=O)C(F)SC1=Nc2cc(F)c(F)cc2F	#VALUE!	NO	mixed				0		0.148148	10.1071/CH23123
35	(2-Fluoro-3-phenylallyl)pyridinium tetrafluoroborate	Bioactive	FC(C[n+]1ccccc1)=Cc2ccccc2.F[B-](F)(F)F	#VALUE!	NO	mixed				0		0.147059	10.1039/D1OB00567G
37	(2-Fluorocyclohept-2-en-1-yl)pyridinium tetrafluoroborate	Bioactive	FC1=CCCCCC1[n+]2ccccc2.F[B-](F)(F)F	#VALUE!	NO	mixed				0		0.147059	10.1039/D1OB00567G
38	1-(2-Cyclopentylidene-2-fluoroethyl)pyridinium tetrafluoroborate	Bioactive	FC(C[n+]1ccccc1)=C2CCCC2.F[B-](F)(F)F	#VALUE!	NO	mixed				0		0.147059	10.1039/D1OB00567G
163	2-[3,5-Dichloro-4-(1,1,2,2-tetrafluoro-ethoxy)- phenylimino]-3-ethyl-5-fluoro-thiazolidin-4- one	Bioactive	CCN1C(=O)C(F)SC1=Nc2cc(Cl)c(OC(F)(F)C(F)F)c(Cl)c2	#VALUE!	YES	mixed				0		0.147059	10.1071/CH23123
117	(1S,2R,5S)-2-isopropyl-5-methylcyclohexyl 4-((E)-3,3,4,4,5,5,6,6,6-nonafluoro-1-(hydroxyimino)hexyl)benzoate	Bioactive	CC(C)[C@H]1CC[C@H](C)C[C@@H]1OC(=O)c2ccc(cc2)C(/CC(F)(F)C(F)(F)C(F)(F)C(F)(F)F)=N/O	#VALUE!	YES	mixed				0		0.145161	10.1002/cjoc.202400181
323	2-(2,2,2-Trifluoroethoxy)benzaldehyde	Bioactive	O=CC1=CC=CC=C1OCC(F)(F)F	#VALUE!	YES	mixed				0		0.142857	10.1039/d2ra00241h
197	7-((perfluorobenzyl)oxy)-4-((4-phenyl-1H-1,2,3-triazol-1-yl)methyl)coumarin	Energy/Electronics	O=C1OC2=C(C=CC(OC(F)(F)C3=C(F)C(F)=C(F)C(F)=C3F)=C2)C(CN4N=NC(C5=CC=CC=C5)=C4)=C1	#VALUE!	YES	mixed				0		0.14	10.1016/j.jfluchem.2025.110453
144	2-(2,2-difluoro-1-(4-(trifluoromethyl) phenyl) ethyl) isoindolin-1-one	Bioactive	FC(F)C(N1Cc2ccccc2C1=O)c3ccc(cc3)C(F)(F)F	#VALUE!	YES	mixed	2			2	0.833333	0.138889	10.1038/s41467-025-55912-z
219	2,2-dimethoxy-4-(trifluoromethyl)-1,3-dioxolane	Energy/Electronics	FC(C1OC(OC)(OC)OC1)(F)F	#VALUE!	YES	aliphatic	1			1	1	0.136364	10.1038/s41578-023-00623-4
231	2-(2-ethoxyethoxy)-1,1,1-trifluoroethane	Energy/Electronics	CCOCCOCC(F)(F)F	#VALUE!	YES	aliphatic				0		0.136364	10.1038/s41560-021-00962-y
179	4,4'-((3-Fluorophenyl)methylene)bis(N,N-diethyl-2,3,5,6-tetrafluorobenzamide)	Bioactive	CCN(CC)C(=O)c1c(F)c(F)c(C(c2cccc(F)c2)c3c(F)c(F)c(c(F)c3F)C(=O)N(CC)CC)c(F)c1F	#VALUE!	NO	mixed				0		0.134328	10.1021/acs.orglett.5c01454
161	3-Ethyl-5-fluoro-2-(4-trifluoromethyl-phenylimino)- thiazolidin-4-one	Bioactive	CCN1C(=O)C(F)SC1=Nc2ccc(cc2)C(F)(F)F	#VALUE!	YES	mixed	1			1	1	0.133333	10.1071/CH23123
215	2,6-difluoroanilinium	Energy/Electronics	[NH3+]C1=C(F)C=CC=C1F	#VALUE!	NO	aromatic				0		0.133333	10.1126/science.adi4107
239	Bis(2-fluoroethyl) ether	Energy/Electronics	FCCOCCF	#VALUE!	NO	aliphatic				0		0.133333	10.1038/s41467-023-36793-6
164	3-Ethyl-5-fluoro-2-(4-trifluoromethoxy- phenylimino)-thiazolidin-4-one	Bioactive	CCN1C(=O)C(F)SC1=Nc2ccc(OC(F)(F)F)cc2	#VALUE!	YES	mixed		1		1	1	0.129032	10.1071/CH23123
268	iridium(3+);tris(2-[4-(trifluoromethyl)benzene-6-id-1-yl]pyridine)	Other	C1=CC=NC(=C1)C2=[C-]C=C(C=C2)C(F)(F)F.C1=CC=NC(=C1)C2=[C-]C=C(C=C2)C(F)(F)F.C1=CC=NC(=C1)C2=[C-]C=C(C=C2)C(F)(F)F.[Ir+3]	#VALUE!	YES	aromatic	1			1	1	0.128571	10.1021/acs.chemrev.2c00478
177	((Phenylmethylene)bis(2,3,5,6-tetrafluoro-4,1-phenylene))bis(pyrrolidin-1-ylmethanone)	Bioactive	Fc1c(F)c(c(F)c(F)c1C(c2ccccc2)c3c(F)c(F)c(c(F)c3F)C(=O)N4CCCC4)C(=O)N5CCCC5	#VALUE!	NO	mixed				0		0.126984	10.1021/acs.orglett.5c01454
271	10-(3,5-bis(trifluoromethyl)phenyl)-3,6-di-tert-butyl-9-(2,6-dichlorophenyl)acridin-10-ium tetrafluoroborate	Bioactive	F[B-](F)(F)F.ClC1=C(C2=C3C=CC(C(C)(C)C)=CC3=[N+](C4=CC(C(F)(F)F)=CC(C(F)(F)F)=C4)C5=C2C=CC(C(C)(C)C)=C5)C(Cl)=CC=C1	#VALUE!	YES	mixed	2			2	1	0.126582	10.1021/jacs.5c11167
104	5-fluoro-3-phenyl-1-(4-(trifluoromethoxy)phenyl)-1H-1,2,4-triazole	Bioactive	Fc1nc(nn1c2ccc(OC(F)(F)F)cc2)c3ccccc3	#VALUE!	YES	aromatic		1		1	1	0.125	10.1021/acs.orglett.5c00300
108	2-fluoro-4-phenyl-6-(4-(trifluoromethyl)phenyl)-1,3,5-triazine	Bioactive	Fc1nc(nc(n1)c2ccc(cc2)C(F)(F)F)c3ccccc3	#VALUE!	YES	aromatic	1			1	1	0.125	10.1021/acs.orglett.5c00300
175	N,N-diallyl-2,2-difluoro-5-(2-(trifluoromethyl)phenyl)-2,3-dihydrofuran-3-amine	Bioactive	FC(F)(F)c1ccccc1C2=CC(N(CC=C)CC=C)C(F)(F)O2	#VALUE!	YES	mixed	1			1	1	0.125	10.1039/d2qo00468b
191	7-methoxy-3-(trifluoromethyl)-4H-chromen-4-one	Bioactive	COc1ccc2C(=O)C(=COc2c1)C(F)(F)F	#VALUE!	YES	mixed	1			1	1	0.125	10.1016/j.gresc.2024.03.001
151	(S)-((2-(benzyloxy)-3,3,4,4,4-pentafluorobutyl)sulfonyl)benzene	Bioactive	FC(F)(F)C(F)(F)[C@@H](C[S](=O)(=O)c1ccccc1)OCc2ccccc2	#VALUE!	YES	mixed				0		0.121951	10.1002/chem.202401325
141	5-(1,3-Dioxan-2-yl)-4-fluoro-3-(4-(trifluoromethyl)phenyl)isoxazole	Bioactive	Fc1c(onc1c2ccc(cc2)C(F)(F)F)C3OCCCO3	#VALUE!	YES	mixed	1			1	1	0.121212	10.5802/crchim.278
287	5-methyl-3-phenyl-1-(trifluoromethyl)-1H-pyrazole	Bioactive	CC1=CC(C2=CC=CC=C2)=NN1C(F)(F)F	#VALUE!	YES	aromatic	1			1	1	0.12	10.3390/molecules28073012
291	5-(p-tolyl)-3-(trifluoromethyl)oxazol-2(3H)-one	Bioactive	O=C(O1)N(C(F)(F)F)C=C1C2=CC=C(C)C=C2	#VALUE!	YES	aromatic	1			1	1	0.12	10.3390/molecules28073012
66	3,4-difluoroproline	Bioactive	OC(=O)[C@H]1NCC(F)C1F	#VALUE!	NO	aliphatic				0		0.117647	10.3390/molecules29061408
36	[2-Fluoro-4-(naphth-1-yl)but-2-en-1-yl]pyridinium tetrafluoroborate	Bioactive	FC(C[n+]1ccccc1)=CCc2cccc3ccccc23.F[B-](F)(F)F	#VALUE!	NO	mixed				0		0.116279	10.1039/D1OB00567G
283	3,3'-((perfluorophenyl)methylene)bis(1H-indole)	Bioactive	FC1=C(F)C(F)=C(F)C(F)=C1C(C2=CNC3=C2C=CC=C3)C4=CNC5=C4C=CC=C5	#VALUE!	NO	aromatic				0		0.116279	10.3390/molecules29030697
76	4,4'-(2-fluoroethene-1,1-diyl)bis(fluorobenzene)	Bioactive	FC=C(c1ccc(F)cc1)c2ccc(F)cc2	#VALUE!	NO	mixed				0		0.115385	10.1016/j.jcat.2022.08.008
77	2,2'-(2-fluoroethene-1,1-diyl)bis(fluorobenzene)	Bioactive	FC=C(c1ccccc1F)c2ccccc2F	#VALUE!	NO	mixed				0		0.115385	10.1016/j.jcat.2022.08.008
11	6,6-Difluoro-1-phenyl-1-(4-(trifluoromethyl)phenyl)hexan-1-ol	Bioactive	OC(CCCCC(F)F)(c1ccccc1)c2ccc(cc2)C(F)(F)F	#VALUE!	NO	mixed				0		0.113636	10.1038/s41467-025-62834-3
49	1-(4-methoxyphenyl)-3-(trifluoromethyl)azetidin-2-one	Bioactive	COc1ccc(cc1)N2CC(C2=O)C(F)(F)F	#VALUE!	YES	mixed	1			1	1	0.111111	10.1039/d1sc02212a
124	3-Fluoro-2-iodothiophene	Energy/Electronics	Fc1ccsc1I	#VALUE!	NO	aromatic				0		0.111111	10.1016/j.jpowsour.2023.233331
159	(E)-2-(2, 6-Difluorophenylimino)-3-ethyl-5- fluorothiazolidin-4-one	Bioactive	CCN1C(=O)C(F)SC1=Nc2c(F)cccc2F	#VALUE!	NO	mixed				0		0.111111	10.1071/CH23123
245	alpha-fluorohydroxyacetic acid	Other	O=C(O)C(O)F	#VALUE!	NO	aliphatic				0		0.111111	10.1039/d4ra05449k
95	2-Iodo-4-(trifluoromethyl)sulfonylphenyl(phenyl) ether	Bioactive	FC(F)(F)[S](=O)(=O)c1ccc(c(I)c1)c2ccccc2Oc3ccccc3c4ccc(cc4I)[S](=O)(=O)C(F)(F)F	#VALUE!	YES	aromatic			1	1	1	0.109091	10.1016/j.chempr.2022.01.009
273	1-(tert-Butyl)-4-(trifluoromethoxy)benzene	Bioactive	FC(F)(F)OC1=CC=C(C(C)(C)C)C=C1	#VALUE!	YES	mixed		1		1	1	0.107143	10.1021/jacs.5c11167
74	(E)-2-fluoro-3-(4-fluorophenyl)acrylic acid	Bioactive	OC(=O)C(/F)=C\c1ccc(F)cc1	#VALUE!	NO	mixed				0		0.105263	10.1016/j.jcat.2022.08.008
149	(S)-1-((2-(benzyloxy)-3,3,3-trifluoropropyl)sulfonyl)-4-fluorobenzene	Bioactive	Fc1ccc(cc1)[S](=O)(=O)C[C@@H](OCc2ccccc2)C(F)(F)F	#VALUE!	YES	mixed	1			1	1	0.105263	10.1002/chem.202401325
152	(S)-1-fluoro-4-(((1,1,1-trifluoro-3-(phenylsulfonyl)propan-2-yl)oxy)methyl)benzene	Bioactive	Fc1ccc(CO[C@H](C[S](=O)(=O)c2ccccc2)C(F)(F)F)cc1	#VALUE!	YES	mixed	1			1	1	0.105263	10.1002/chem.202401325
203	2,2-difluoro-1,3-dimethoxypropane	Energy/Electronics	COCC(F)(F)COC	#VALUE!	YES	aliphatic				0		0.105263	10.1016/j.jfluchem.2025.110418
31	2,2-Difluoro-3-(1-methyl-2,3,4,5-tetrahydro-1H-benzo[b]azepin-5-yl)-1-(4-(trifluoromethyl)phenyl)propan-1-one	Bioactive	CN1CCCC(CC(F)(F)C(=O)c2ccc(cc2)C(F)(F)F)c3ccccc13	#VALUE!	YES	mixed	1			1	1	0.104167	10.1055/a-2096-7045
194	Ethyl 2,2-difluoro-2-(7-fluoro-4-oxo-4H-chromen-3-yl)acetate	Bioactive	CCOC(=O)C(F)(F)C1=COc2cc(F)ccc2C1=O	#VALUE!	YES	mixed				0		0.103448	10.1016/j.gresc.2024.03.001
324	4,5-Dimethoxy-2-(2,2,2-trifluoroethoxy)benzaldehyde	Bioactive	O=CC1=CC(OC)=C(OC)C=C1OCC(F)(F)F	#VALUE!	YES	mixed				0		0.103448	10.1039/d2ra00241h
284	3,3'-((perfluorophenyl)methylene)bis(5-methyl-1H-indole)	Bioactive	FC1=C(F)C(F)=C(F)C(F)=C1C(C2=CNC3=C2C=C(C)C=C3)C4=CNC5=C4C=C(C)C=C5	#VALUE!	NO	aromatic				0		0.102041	10.3390/molecules29030697
3	Fluoroethylene carbonate	Energy/Electronics	O=C1OCC(F)O1	#VALUE!	NO	aliphatic				0		0.1	10.1016/j.jpowsour.2025.238753
96	2-Iodo-4-((trifluoromethyl)sulfonyl)-N-phenylaniline	Bioactive	FC(F)(F)[S](=O)(=O)c1ccc(Nc2ccccc2)c(I)c1	#VALUE!	YES	aromatic				0		0.1	10.1016/j.chempr.2022.01.009
131	1-(1,1-Difluoroallyl)-3-(4-fluorophenyl)bicyclo[1.1.1]pentane	Bioactive	Fc1ccc(cc1)C23CC(C2)(C3)C(F)(F)C=C	#VALUE!	YES	mixed				0		0.1	10.1021/acscatal.4c00281
195	2-(2-amino-5-(trifluoromethyl)pyrimidin-4-yl)-5-methoxyphenol	Bioactive	COc1ccc(c(O)c1)c2nc(N)ncc2C(F)(F)F	#VALUE!	YES	aromatic	1			1	1	0.1	10.1016/j.gresc.2024.03.001
237	2-monofluoropropionate	Energy/Electronics	CC(F)C([O-])=O	#VALUE!	NO	aliphatic				0		0.1	10.1038/s41467-023-36853-x
181	1-(4-Benzyl-2,3,5,6-tetrafluorophenyl)naphthalene	Bioactive	Fc1c(F)c(c(F)c(F)c1Cc2ccccc2)c3cccc4ccccc34	#VALUE!	NO	aromatic				0		0.097561	10.1021/acs.orglett.5c01454
266	bis(2-(2,4-difluorobenzene-6-id-1-yl)pyridine);2-(2,4-difluorophenyl)pyridine;iridium	Other	C1=CC=NC(=C1)C2=C(C=C(C=C2)F)F.C1=CC=NC(=C1)C2=C(C=C(C=[C-]2)F)F.C1=CC=NC(=C1)C2=C(C=C(C=[C-]2)F)F.[Ir]	#VALUE!	NO	aromatic				0		0.0967742	10.1021/acs.chemrev.2c00478
147	methyl 3-(2,2-difluoro-1-(1-oxo-6-(4-(trifluoromethyl)phenyl)isoindolin-2-yl)ethyl)benzoate	Bioactive	COC(=O)c1cccc(c1)C(C(F)F)N2Cc3ccc(cc3C2=O)c4ccc(cc4)C(F)(F)F	#VALUE!	YES	mixed	2			2	0.833333	0.0961538	10.1038/s41467-025-55912-z
187	S-(4-fluorophenethyl) carbonofluoridothioate	Bioactive	FC(=O)SCCc1ccc(F)cc1	#VALUE!	NO	mixed				0		0.0952381	10.1021/acs.orglett.5c00513
97	(2-Ethoxy-1-fluoro-2-oxoethyl)(phenyl)(2,3,4,5-tetramethylphenyl)sulfoniumtetrafluoroborate	Bioactive	CC1=C(C)C(C)=C(C)C([S+](C(F)C(OCC)=O)C2=CC=CC=C2)=C1.F[B-](F)(F)F	#VALUE!	NO	mixed				0		0.0943396	10.1021/acs.orglett.5c01416
281	6,6'-((perfluorophenyl)methylene)bis(1,2,3,4-tetrahydroquinoline)	Other	FC1=C(F)C(F)=C(F)C(F)=C1C(C2=CC3=C(NCCC3)C=C2)C4=CC5=C(NCCC5)C=C4	#VALUE!	NO	mixed				0		0.0943396	10.3390/molecules29030697
288	3,5-diphenyl-1-(trifluoromethyl)-1H-pyrazole	Bioactive	FC(F)(F)N1C(C2=CC=CC=C2)=CC(C3=CC=CC=C3)=N1	#VALUE!	YES	aromatic	1			1	1	0.09375	10.3390/molecules28073012
70	Allyl 6-O-Acetyl-2,3,4-trideoxy-2,3,4-trifluoro-β-D-allopyranoside	Other	CC(=O)OC[C@H]1O[C@@H](OCC=C)[C@H](F)[C@H](F)[C@@H]1F	#VALUE!	NO	aliphatic				0		0.0909091	10.1021/acs.joc.0c02841
145	2-(2,2-difluoro-1-(3-fluorophenyl)ethyl)isoindolin-1-one	Bioactive	FC(F)C(N1Cc2ccccc2C1=O)c3cccc(F)c3	#VALUE!	NO	mixed	1			1	0.666667	0.0909091	10.1038/s41467-025-55912-z
272	9,9-Dimethyl-2-(trifluoromethoxy)-9H-fluorene	Bioactive	FC(F)(F)OC1=CC(C(C)(C)C2=C3C=CC=C2)=C3C=C1	#VALUE!	YES	mixed		1		1	1	0.0909091	10.1021/jacs.5c11167
278	2,2-difluoro-4-(4-fluorophenyl)-3-hydroxy-1-phenylbutane-1,4-dione	Bioactive	O=C(C1=CC=CC=C1)C(F)(F)C(O)C(C2=CC=C(F)C=C2)=O	#VALUE!	YES	mixed				0		0.0909091	10.3390/molecules29030697
280	2,2-difluoro-1-(4-fluorophenyl)-3-hydroxy-4-phenylbutane-1,4-dione	Bioactive	O=C(C1=CC=C(F)C=C1)C(F)(F)C(O)C(C2=CC=CC=C2)=O	#VALUE!	YES	mixed				0		0.0909091	10.3390/molecules29030697
297	1-(4-(1-((4-Bromophenyl)thio)-3,3-difluorocyclobutyl)phenyl)-5-(p-tolyl)-3-(trifluoromethyl)-1H-pyrazole	Bioactive	FC(C1=NN(C2=CC=C(C3(SC4=CC=C(Br)C=C4)CC(F)(F)C3)C=C2)C(C5=CC=C(C)C=C5)=C1)(F)F	#VALUE!	YES	mixed	1			1	1	0.0892857	10.1021/acs.joc.5c01175
59	(Z)-2-(3-fluoro-4-(4-(trifluoromethyl)phenyl)but-3-en-1-yl)-4,4,5,5-tetramethyl-1,3,2-dioxaborolane	Bioactive	CC1(C)OB(CCC(/F)=C/c2ccc(cc2)C(F)(F)F)OC1(C)C	#VALUE!	YES	mixed	1			1	1	0.0888889	10.1021/acs.orglett.3c03626
137	tert-butyl (2R,3R,E)-2-amino-3-fluoro-2-methyl-5-(4-(trifluoromethyl)phenyl)pent-4-enoate	Bioactive	CC(C)(C)OC(=O)[C@@](C)(N)[C@H](F)\C=C\c1ccc(cc1)C(F)(F)F	#VALUE!	YES	mixed	1			1	1	0.0888889	10.1002/anie.202313838
50	1-(4-phenoxyphenyl)-3-(trifluoromethyl)azetidin-2-one	Bioactive	FC(F)(F)C1CN(C1=O)c2ccc(Oc3ccccc3)cc2	#VALUE!	YES	mixed	1			1	1	0.0882353	10.1039/d1sc02212a
321	(E)-2-(4-fluorophenyl)-5-(2-fluorovinyl)furan	Bioactive	F/C([H])=C/C(O1)=CC=C1C2=CC=C(F)C=C2	#VALUE!	NO	mixed				0		0.0869565	10.1039/d3qo01900d
196	2-(3-(trifluoromethyl)-9H-pyrido[2,3-b]indol-2-yl)phenol	Bioactive	Oc1ccccc1c2nc3[nH]c4ccccc4c3cc2C(F)(F)F	#VALUE!	YES	aromatic	1			1	1	0.0857143	10.1016/j.gresc.2024.03.001
212	(5R,6S,8R)-3,5,6-trifluoro-8-[(1S,2R)-2-fluoro-1-hydroxy-7-methylsulfonyl-2,3-dihydro-1H-inden-4-yl]-5,6,7,8-tetrahydronaphthalene-1-carbonitrile	Bioactive	CS(=O)(=O)C1=C2[C@@H]([C@@H](CC2=C(C=C1)[C@H]3C[C@@H]([C@@H](C4=CC(=CC(=C34)C#N)F)F)F)F)O	#VALUE!	NO	mixed				0		0.0851064	10.1021/acs.orglett.4c04501
174	1-(2,2-difluoro-5-(4-fluorophenyl)-2,3-dihydrofuran-3-yl)piperidine	Bioactive	Fc1ccc(cc1)C2=CC(N3CCCCC3)C(F)(F)O2	#VALUE!	YES	mixed				0		0.0833333	10.1039/d2qo00468b
180	4,4'-((4-(((2S,5R)-2-Isopropyl-5-methylcyclohexyl)oxy)phenyl)methylene)bis(N,N-diethyl-2,3,5,6-tetrafluorobenzamide)	Bioactive	CCN(CC)C(=O)c1c(F)c(F)c(C(c2ccc(OC3C[C@H](C)CC[C@H]3C(C)C)cc2)c4c(F)c(F)c(c(F)c4F)C(=O)N(CC)CC)c(F)c1F	#VALUE!	NO	mixed				0		0.0833333	10.1021/acs.orglett.5c01454
222	fluoroethylene carbonate	Energy/Electronics	C=CF.OC(O)=O	#VALUE!	NO	aliphatic				0		0.0833333	10.1038/s41578-023-00623-4
236	fluoroethylene carbonate	Energy/Electronics	C=CF.OC(O)=O	#VALUE!	NO	aliphatic				0		0.0833333	10.1038/s41467-023-36853-x
285	3-phenyl-4-(p-tolyl)-1-(trifluoromethyl)-1,3-dihydro-2H-imidazol-2-one	Bioactive	O=C(N1C2=CC=CC=C2)N(C(F)(F)F)C=C1C3=CC=C(C)C=C3	#VALUE!	YES	aromatic	1			1	1	0.0833333	10.3390/molecules28073012
68	Butyl 6-O-Acetyl-2,3,4-trideoxy-2,3,4-trifluoro-β-D-allopyranoside	Other	CCCCO[C@@H]1O[C@H](COC(C)=O)[C@@H](F)[C@@H](F)[C@H]1F	#VALUE!	NO	aliphatic				0		0.0789474	10.1021/acs.joc.0c02841
166	Ethyl 2,2-Difluoro-3-(5-fluoro-1,3-dimethyl-2-oxoindolin-3-yl)-propanoate	Bioactive	CCOC(=O)C(F)(F)CC1(C)C(=O)N(C)c2ccc(F)cc12	#VALUE!	YES	mixed				0		0.0789474	10.1021/acs.joc.2c02199
93	2-Iodo-4-nitro-N-phenyl-N-(4-(trifluoromethyl)phenyl)aniline	Bioactive	[O-][N+](=O)c1ccc(N(c2ccccc2)c3ccc(cc3)C(F)(F)F)c(I)c1	#VALUE!	YES	aromatic	1			1	1	0.0769231	10.1016/j.chempr.2022.01.009
110	1-((2-Fluoro-3-methylbut-3-en-1-yl)oxy)-4-fluorobenzene	Bioactive	CC(=C)C(F)COc1ccc(F)cc1	#VALUE!	NO	mixed				0		0.0769231	10.1055/a-1961-8013
322	(E)-4-chloro-3-fluoro-4'-(2-fluorovinyl)-1,1'-biphenyl	Bioactive	[H]/C(F)=C\C(C=C1)=CC=C1C2=CC(F)=C(Cl)C=C2	#VALUE!	NO	mixed				0		0.0769231	10.1039/d3qo01900d
275	1-(4-(Trifluoromethoxy)phenyl)adamantane	Bioactive	FC(F)(F)OC1=CC=C(C23CC4CC(C3)CC(C4)C2)C=C1	#VALUE!	YES	mixed		1		1	1	0.075	10.1021/jacs.5c11167
303	2,2,2-trifluoro-1-(1H-indol-3-yl)-N-(2-phenylethyl)ethanamine	Bioactive	FC(F)(F)C(NCCC1=CC=CC=C1)C2=CNC3=C2C=CC=C3	#VALUE!	YES	mixed	1			1	1	0.075	10.1021/acssuschemeng.2c01297
173	1,4-bis(2,2-difluoro-5-phenyl-2,3-dihydrofuran-3-yl) piperazine	Bioactive	FC1(F)OC(=CC1N2CCN(CC2)C3C=C(OC3(F)F)c4ccccc4)c5ccccc5	#VALUE!	YES	mixed				0		0.0740741	10.1039/d2qo00468b
293	3,3-Difluoro-1-(4-methoxyphenyl)cyclobutan-1-ol	Bioactive	OC1(C2=CC=C(OC)C=C2)CC(F)(F)C1	#VALUE!	YES	mixed				0		0.0740741	10.1021/acs.joc.5c01175
176	N,N-diallyl-2,2-difluoro-5-(3-fluoro-4-methoxyphenyl)-2,3-dihydrofuran-3-amine	Bioactive	COc1ccc(cc1F)C2=CC(N(CC=C)CC=C)C(F)(F)O2	#VALUE!	YES	mixed				0		0.0731707	10.1039/d2qo00468b
292	(Z)-2-(iodo(2-oxo-5-phenyl-3-(trifluoromethyl)oxazolidin-5-yl)methylene)hexanenitrile	Bioactive	O=C1OC(C2=CC=CC=C2)(/C(I)=C(CCCC)/C#N)CN1C(F)(F)F	#VALUE!	YES	mixed	1			1	1	0.0731707	10.3390/molecules28073012
22	6-fluoro-6-(4-fluorobenzyl)tetrahydro-2H-pyran-2-one	Bioactive	Fc1ccc(CC2(F)CCCC(=O)O2)cc1	#VALUE!	NO	mixed				0		0.0714286	10.1039/d1cc02587b
24	Ethyl 2,2-Difluoro-3-(7-fluoro-1-methyl-2,3,4,5-tetrahydro-1Hbenzo[b]azepin-5-yl)propanoate	Bioactive	O=C(OCC)C(F)(F)CC1C2=CC(F)=CC=C2N(C)CCC1	#VALUE!	YES	mixed				0		0.0714286	10.1055/a-2096-7045
65	3-fluoroazetidine carboxylic acid	Bioactive	OC(=O)N1CC(F)C1	#VALUE!	NO	aliphatic				0		0.0714286	10.3390/molecules29061408
71	Cyclohexyl 6-O-Acetyl-2,3,4-trideoxy-2,3,4-trifluoro-β-D-allopyranoside	Other	CC(=O)OC[C@H]1O[C@@H](OC2CCCCC2)[C@H](F)[C@H](F)[C@@H]1F	#VALUE!	NO	aliphatic				0		0.0714286	10.1021/acs.joc.0c02841
86	Ethyl (R)-4-(1,1,1-trifluoro-4,4-dimethylpentan-2-yl)benzoate	Bioactive	CCOC(=O)c1ccc(cc1)[C@@H](CC(C)(C)C)C(F)(F)F	#VALUE!	YES	mixed	1			1	1	0.0714286	10.1038/s41467-022-33159-2
87	(R)-2-(4-Fluorophenyl)-5-(2-methyl-5-(1,1,1-trifluoro-4,4-dimethylpentan-2-yl)benzyl)thiophene	Bioactive	CC(C)(C)C[C@H](C1=CC=C(C)C(CC2=CC=C(C3=CC=C(F)C=C3)S2)=C1)C(F)(F)F	#VALUE!	YES	mixed	1			1	1	0.0714286	10.1038/s41467-022-33159-2
170	2,2-difluoro-N, N-dimethyl-5-phenyl-2,3-dihydrofuran-3-amine	Bioactive	CN(C)C1C=C(OC1(F)F)c2ccccc2	#VALUE!	YES	mixed				0		0.0689655	10.1039/d2qo00468b
92	2-Iodo-N-(4-methoxyphenyl)-4-nitro-N-(4-(trifluoromethoxy)phenyl)aniline	Bioactive	COc1ccc(cc1)N(c2ccc(OC(F)(F)F)cc2)c3ccc(cc3I)[N+]([O-])=O	#VALUE!	YES	aromatic		1		1	1	0.0681818	10.1016/j.chempr.2022.01.009
9	(R)-N-((S)-1,1-Difluorobutan-2-yl)-2-methylpropane-2-sulfinamide	Bioactive	CC[C@H](N[S@](=O)C(C)(C)C)C(F)F	#VALUE!	NO	aliphatic	1			1	0.666667	0.0666667	10.1038/s41467-025-62834-3
30	2,2-Difluoro-1-(4-fluorophenyl)-3-(1-methyl-2,3,4,5-tetrahydro-1H-benzo[b]azepin-5-yl)propan-1-one	Bioactive	CN1CCCC(CC(F)(F)C(=O)c2ccc(F)cc2)c3ccccc13	#VALUE!	YES	mixed				0		0.0666667	10.1055/a-2096-7045
60	(Z)-2-(4-(2,2-difluorobenzo[d][1,3]dioxol-5-yl)-3-fluorobut-3-en-1-yl)-4,4,5,5-tetramethyl-1,3,2-dioxaborolane	Bioactive	CC1(C)OB(CC/C(F)=C/c2ccc3OC(F)(F)Oc3c2)OC1(C)C	#VALUE!	YES	mixed				0		0.0666667	10.1021/acs.orglett.3c03626
130	1-(1,1-Difluoroallyl)-3-phenylbicyclo[1.1.1]pentane	Bioactive	FC(F)(C=C)C12CC(C1)(C2)c3ccccc3	#VALUE!	YES	mixed				0		0.0666667	10.1021/acscatal.4c00281
142	3-(3-Chloro-4-fluorophenyl)-5-(1,3-dioxan-2-yl)-4-fluoroisoxazole	Bioactive	Fc1ccc(cc1Cl)c2noc(C3OCCCO3)c2F	#VALUE!	NO	mixed				0		0.0666667	10.5802/crchim.278
214	4-fluoroanilinium	Energy/Electronics	[NH3+]C1=CC=C(F)C=C1	#VALUE!	NO	aromatic				0		0.0666667	10.1126/science.adi4107
253	fluorobenzoic acid	Bioactive	O=C(O)C1=CC=CC=C1F	#VALUE!	NO	aromatic				0		0.0666667	10.31635/ccschem.022.202201935
276	Methyl(2-chloronicotinoyl)(4'-(trifluoromethoxy)-[1,1'-biphenyl]-2-yl)carbamate	Bioactive	O=C(OC)N(C(C1=C(Cl)N=CC=C1)=O)C2=CC=CC=C2C3=CC=C(OC(F)(F)F)C=C3	#VALUE!	YES	mixed		1		1	1	0.0666667	10.1021/jacs.5c11167
43	N-(4-Fluorophenyl)-2-fluorocyclohept-2-en-1-amine	Bioactive	Fc1ccc(NC2CCCCC=C2F)cc1	#VALUE!	NO	mixed				0		0.0645161	10.1039/D1OB00567G
270	tetrafluoroborate; 3,6-di-tert-butyl-9-(2,6-dimethylphenyl)-10-(4-fluorophenyl)acridin-10-ium	Bioactive	F[B-](F)(F)F.FC1=CC=C([N+]2=C3C=C(C(C)(C)C)C=CC3=C(C4=C(C)C=CC=C4C)C5=C2C=C(C(C)(C)C)C=C5)C=C1	#VALUE!	NO	mixed				0		0.0632911	10.1021/jacs.5c11167
73	2,3-Di-O-acetyl-4,6-dideoxy-4,6-difluoro-α-D-glucopyranose	Other	CC(=O)O[C@H]1[C@@H](O)O[C@H](CF)[C@@H](F)[C@@H]1OC(C)=O	#VALUE!	NO	aliphatic	1			1	0.333333	0.0625	10.1021/acs.joc.0c02841
89	(R)-4-(6-Azido-1,1,1-trifluoro-4,4-dimethylhexan-2-yl)-1,1'-biphenyl	Bioactive	CC(C)(CCN=[N+]=[N-])C[C@H](c1ccc(cc1)c2ccccc2)C(F)(F)F	#VALUE!	YES	mixed	1			1	1	0.0625	10.1038/s41467-022-33159-2
91	2-Iodo-4-nitro-5-trifluoromethyl-N-phenyl-N-(3-phenylpropyl)aniline	Bioactive	[O-][N+](=O)c1cc(I)c(cc1C(F)(F)F)N(CCCc2ccccc2)c3ccccc3	#VALUE!	YES	mixed	1			1	1	0.0625	10.1016/j.chempr.2022.01.009
304	N-[2-(3,4-dimethoxyphenyl)ethyl]-2,2,2-trifluoro-1-(1H-indol-3-yl)ethanamine	Bioactive	FC(F)(F)C(NCCC1=CC=C(OC)C(OC)=C1)C2=CNC3=C2C=CC=C3	#VALUE!	YES	mixed	1			1	1	0.0625	10.1021/acssuschemeng.2c01297
182	4-((9-Ethyl-9H-carbazol-3-yl)methyl)-2,3,5,6-tetrafluoro-N,N-diphenylbenzamide	Bioactive	CCn1c2ccccc2c3cc(Cc4c(F)c(F)c(c(F)c4F)C(=O)N(c5ccccc5)c6ccccc6)ccc13	#VALUE!	NO	mixed				0		0.0615385	10.1021/acs.orglett.5c01454
146	methyl 3-(2,2-difluoro-1-(6-(3-fluorophenyl)-1-oxoisoindolin-2-yl)ethyl)benzoate	Bioactive	COC(=O)c1cccc(c1)C(C(F)F)N2Cc3ccc(cc3C2=O)c4cccc(F)c4	#VALUE!	NO	mixed	1			1	0.666667	0.0612245	10.1038/s41467-025-55912-z
85	N-[2-Fluoro-1-(4-fluorophenyl)ethyl]-benzenesulfonamide	Bioactive	FCC(N[S](=O)(=O)c1ccccc1)c2ccc(F)cc2	#VALUE!	NO	mixed	1			1	0.333333	0.0606061	DOI: 10.1039/d3cc02292g
277	2,2-difluoro-3-hydroxy-1,4-diphenylbutane-1,4-dione	Bioactive	O=C(C1=CC=CC=C1)C(F)(F)C(O)C(C2=CC=CC=C2)=O	#VALUE!	YES	mixed				0		0.0606061	10.3390/molecules29030697
178	4,4'-(Phenylmethylene)bis(N,N-diethyl-3,5-difluorobenzamide)	Bioactive	CCN(CC)C(=O)c1cc(F)c(C(c2ccccc2)c3c(F)cc(cc3F)C(=O)N(CC)CC)c(F)c1	#VALUE!	NO	mixed				0		0.0597015	10.1021/acs.orglett.5c01454
54	1-((9S,13S,14S)-13-methyl-17-oxo-7,8,9,11,12,13,14,15,16,17-decahydro-6H-cyclopenta[a]phenanthren-3-yl)-3-(trifluoromethyl)azetidin-2-one	Bioactive	C[C@]12CC[C@H]3C(CCc4cc(ccc34)N5CC(C5=O)C(F)(F)F)[C@@H]1CCC2=O	#VALUE!	YES	mixed	1			1	1	0.0576923	10.1039/d1sc02212a
279	2,2-difluoro-3-hydroxy-4-(4-nitrophenyl)-1-phenylbutane-1,4-dione	Bioactive	O=C(C1=CC=CC=C1)C(F)(F)C(O)C(C2=CC=C([N+]([O-])=O)C=C2)=O	#VALUE!	YES	mixed				0		0.0571429	10.3390/molecules29030697
306	3-[2,2-difluoro-1-(morpholin-4-yl)ethyl]-1H-indole	Bioactive	FC(F)C(C1=CNC2=C1C=CC=C2)N3CCOCC3	#VALUE!	NO	mixed	2			2	0.666667	0.0571429	10.1021/acssuschemeng.2c01297
290	5-((8R,9S,13S,14S)-13-methyl-17-oxo-7,8,9,11,12,13,14,15,16,17-decahydro-6H-cyclopenta[a]phenanthren-3-yl)-3-(trifluoromethyl)oxazolidin-2-one	Bioactive	O=C1CC[C@@]2([H])[C@]3([H])CCC4=CC(C5CN(C(F)(F)F)C(O5)=O)=CC=C4[C@@]3([H])CC[C@]12C	#VALUE!	YES	mixed	1			1	1	0.0566038	10.3390/molecules28073012
10	11,11-Difluoroundecan-1-ol	Bioactive	OCCCCCCCCCCC(F)F	#VALUE!	NO	aliphatic	1			1	1	0.0555556	10.1038/s41467-025-62834-3
94	3,6-Difluoro-2-iodo-4-nitro-N,N-diphenylaniline	Bioactive	[O-][N+](=O)c1cc(F)c(N(c2ccccc2)c3ccccc3)c(I)c1F	#VALUE!	NO	aromatic			2	2	1	0.0555556	10.1016/j.chempr.2022.01.009
298	2-(1-((4-Bromophenyl)thio)-3,3-difluorocyclobutyl)benzofuran	Bioactive	FC1(F)CC(C2=CC3=CC=CC=C3O2)(SC4=CC=C(Br)C=C4)C1	#VALUE!	YES	mixed				0		0.0555556	10.1021/acs.joc.5c01175
309	Ethyl 4-amino-3-(4-chlorophenyl)-5,5-difluoro-2-methylisoxazolidine-4-carboxylate	Bioactive	O=C(C1(N)C(C2=CC=C(Cl)C=C2)N(C)OC1(F)F)OCC	#VALUE!	YES	mixed				0		0.0555556	10.1002/ejoc.202500653
148	2-(2,2-difluoro-1-(3-((5-(4-fluorophenyl)thiophen-2-yl)methyl)-4-methylphenyl)ethyl)isoindolin-1-one	Bioactive	Cc1ccc(cc1Cc2sc(cc2)c3ccc(F)cc3)C(C(F)F)N4Cc5ccccc5C4=O	#VALUE!	NO	aromatic	1			1	0.666667	0.0535714	10.1038/s41467-025-55912-z
165	Ethyl 2,2-Difluoro-3-(1,3-dimethyl-2-oxoindolin-3-yl)propanoate	Bioactive	CCOC(=O)C(F)(F)CC1(C)C(=O)N(C)c2ccccc12	#VALUE!	YES	mixed				0		0.0526316	10.1021/acs.joc.2c02199
258	4-(4-chloro-1,1-difluoro-4-methylpent-1-en-2-yl)-1,1'-biphenyl	Bioactive	CC(C)(Cl)C/C(C1=CC=C(C2=CC=CC=C2)C=C1)=C(F)\F	#VALUE!	NO	mixed				0		0.0526316	10.1021/acs.orglett.5c02242
143	Methyl 4-(2,2-difluoro-1-(1-oxoisoindolin-2-yl)ethyl)benzoate	Bioactive	COC(=O)c1ccc(cc1)C(C(F)F)N2Cc3ccccc3C2=O	#VALUE!	NO	mixed	1			1	0.666667	0.0512821	10.1038/s41467-025-55912-z
256	5,5-difluoro-2-methyl-4-(5,6,7,8-tetrahydronaphthalen-1-yl)pent-4-en-2-ol	Bioactive	F/C(F)=C(C1=CC=CC2=C1CCCC2)\CC(C)(O)C	#VALUE!	NO	mixed				0		0.0512821	10.1021/acs.orglett.5c02242
295	4-(1-(Benzofuran-2-yl)-3,3-difluorocyclobutyl)-2-methylphenol	Bioactive	OC1=CC=C(C2(C3=CC4=CC=CC=C4O3)CC(F)(F)C2)C=C1C	#VALUE!	YES	mixed				0		0.0512821	10.1021/acs.joc.5c01175
88	(R)-5-(3-Acetylphenyl)-6,6,6-trifluoro-3,3-dimethylhexyl 6-bromohexanoate	Bioactive	CC(=O)c1cccc(c1)[C@@H](CC(C)(C)CCOC(=O)CCCCCBr)C(F)(F)F	#VALUE!	YES	mixed	1			1	1	0.0508475	10.1038/s41467-022-33159-2
5	6-(Dimethyl(phenyl)silyl)-4,4-difluorohexan-3-ol	Bioactive	CCC(O)C(F)(F)CC[Si](C)(C)c1ccccc1	#VALUE!	YES	mixed				0		0.05	10.1038/s41467-025-62834-3
250	(triphenylphosphonio)difluoroacetate	Bioactive	O=C([O-])C(F)([P+](C1=CC=CC=C1)(C2=CC=CC=C2)C3=CC=CC=C3)F	#VALUE!	YES	mixed				0		0.05	10.31635/ccschem.022.202201935
294	4-(3,3-Difluoro-1-(4-methoxyphenyl)cyclobutyl)-2-methylphenol	Bioactive	OC1=CC=C(C2(C3=CC=C(OC)C=C3)CC(F)(F)C2)C=C1C	#VALUE!	YES	mixed				0		0.05	10.1021/acs.joc.5c01175
305	2,2-difluoro-1-(1H-indol-3-yl)-N-(2-phenylethyl)ethanamine	Bioactive	FC(F)C(NCCC1=CC=CC=C1)C2=CNC3=C2C=CC=C3	#VALUE!	NO	mixed	1			1	0.666667	0.05	10.1021/acssuschemeng.2c01297
310	ethyl 3-bromo-2-((diphenylmethylene)amino)-3,3-difluoropropionate	Bioactive	O=C(OCC)C(/N=C(C1=CC=CC=C1)/C2=CC=CC=C2)C(F)(Br)F	#VALUE!	NO	mixed	1			1	0.666667	0.05	10.1002/ejoc.202500653
267	tris(2-(4-fluorobenzene-6-id-1-yl)pyridine);iridium(3+)	Other	C1=CC=NC(=C1)C2=[C-]C=C(C=C2)F.C1=CC=NC(=C1)C2=[C-]C=C(C=C2)F.C1=CC=NC(=C1)C2=[C-]C=C(C=C2)F.[Ir+3]	#VALUE!	NO	aromatic				0		0.0491803	10.1021/acs.chemrev.2c00478
28	Diethyl 3,3′-(1,1′-Dimethyl-2,2′,3,3′,4,4′,5,5′-octahydro-1H,1′H-[7,7′-bibenzo[b]azepine]-5,5′-diyl)bis(2,2-difluoropropanoate)	Bioactive	CCOC(=O)C(F)(F)CC1CCCN(C)c2ccc(cc12)c3ccc4N(C)CCCC(CC(F)(F)C(=O)OCC)c4c3	#VALUE!	YES	mixed				0		0.0487805	10.1055/a-2096-7045
4	4-(9H-Carbazol-9-yl)-1-cyclopropyl-2,2-difluorobutan-1-ol	Bioactive	OC(C1CC1)C(F)(F)CCn2c3ccccc3c4ccccc24	#VALUE!	YES	mixed				0		0.0476191	10.1038/s41467-025-62834-3
23	Ethyl 2,2-Difluoro-3-(1-methyl-2,3,4,5-tetrahydro-1H-benzo[b]azepin-5-yl)propanoate	Bioactive	O=C(OCC)C(F)(F)CC1C2=CC=CC=C2N(C)CCC1	#VALUE!	YES	mixed				0		0.0476191	10.1055/a-2096-7045
25	Ethyl 2,2-Difluoro-3-(7-iodo-1-methyl-2,3,4,5-tetrahydro-1Hbenzo[b]azepin-5-yl)propanoate	Bioactive	O=C(OCC)C(F)(F)CC1C2=CC(I)=CC=C2N(C)CCC1	#VALUE!	YES	mixed				0		0.0476191	10.1055/a-2096-7045
135	4-(3-(1-(1,1-Difluoroallyl)-3-methylenecyclobutyl)bicyclo[1.1.1]pentan-1-yl)benzonitrile	Bioactive	FC(F)(C=C)[C]1(C[C](=[CH2])C1)C23CC(C2)(C3)c4ccc(cc4)C#N	#VALUE!	YES	mixed				0		0.0476191	10.1021/acscatal.4c00281
136	tert-butyl (2R,3R,E)-2-amino-3-fluoro-5-(4-fluorophenyl)-2-methylpent-4-enoate	Bioactive	CC(C)(C)OC(=O)[C@@](C)(N)[C@H](F)\C=C\c1ccc(F)cc1	#VALUE!	NO	mixed				0		0.0476191	10.1002/anie.202313838
190	1-(benzyl)-3-(2,6-difluorobenzyl)-1H-benzo[d]imidazole-2(3H)-selenone	Bioactive	[Se]=C1N(CC2=CC=CC=C2)C3=CC=CC=C3N1CC4=C(F)C=CC=C4F	#VALUE!	NO	aromatic				0		0.0476191	10.1016/j.ica.2025.122833
213	3-fluorophenethylammonium	Energy/Electronics	[NH3+]CCC1=CC=CC(F)=C1	#VALUE!	NO	mixed				0		0.0476191	10.1126/science.adi4107
311	S-phenethyl carbonofluoridothioate	Bioactive	O=C(F)SCCC1=CC=CC=C1	#VALUE!	NO	mixed				0		0.0476191	10.1021/acs.orglett.5c00513
320	(E)-6-(2-fluorovinyl)quinoline	Bioactive	F/C([H])=C/C1=CC2=CC=CN=C2C=C1	#VALUE!	NO	mixed				0		0.0476191	10.1039/d3qo01900d
286	(8R,9S,13S,14S)-13-methyl-17-oxo-7,8,9,11,12,13,14,15,16,17-decahydro-6H-cyclopenta[a]phenanthren-3-yl 5-phenyl-1-(trifluoromethyl)-1H-imidazole-4-carboxylate	Bioactive	O=C1CC[C@]2([C@@]3(CCC4=C([C@]3(CC[C@]12C)[H])C=CC(OC(C5=C(N(C=N5)C(F)(F)F)C6=CC=CC=C6)=O)=C4)[H])[H]	#VALUE!	YES	mixed	1			1	1	0.046875	10.3390/molecules28073012
6	5,5-Difluoro-8-(2-methoxyphenoxy)octane-1,7-diol	Bioactive	COc1ccccc1OCC(O)CC(F)(F)CCCCO	#VALUE!	YES	mixed				0		0.0465116	10.1038/s41467-025-62834-3
69	Methyl 6-O-Acetyl-3-O-benzyl-2,4-dideoxy-2,4-difluoro-β-D-glucopyranoside	Other	F[C@H]([C@@H](COC(C)=O)O1)[C@H](OCC2=CC=CC=C2)[C@@H](F)[C@@H]1OC	#VALUE!	NO	mixed				0		0.0465116	10.1021/acs.joc.0c02841
189	Bromo-1-(benzyl)-3-(2,6-difluorobenzyl)benzimidazole-2-ylidinesilver	Bioactive	FC1=C(C(F)=CC=C1)CN(C2=CC=CC=C2N/3CC4=CC=CC=C4)C3=[Ag]/Br	#VALUE!	NO	aromatic				0		0.0465116	10.1016/j.ica.2025.122833
90	Ethyl (E)-4-(8,8-dimethyl-4-phenyl-6-(trifluoromethyl)non-3-en-1-yl)benzoate	Bioactive	CCOC(=O)c1ccc(CC\C=C(/CC(CC(C)(C)C)C(F)(F)F)c2ccccc2)cc1	#VALUE!	YES	mixed	1			1	1	0.0461539	10.1038/s41467-022-33159-2
289	1-(3-(4-benzhydrylpiperazin-1-yl)propyl)-3-(trifluoromethyl)-1,3-dihydro-2H-benzo[d]imidazol-2-one	Bioactive	O=C1N(CCCN2CCN(C(C3=CC=CC=C3)C4=CC=CC=C4)CC2)C5=CC=CC=C5N1C(F)(F)F	#VALUE!	YES	mixed	1			1	1	0.0461539	10.3390/molecules28073012
63	2-amino-3-fluoroadipic acid	Bioactive	NC(C(F)CCC(O)=O)C(O)=O	#VALUE!	NO	aliphatic				0		0.0454546	10.3390/molecules29061408
158	7,9-Ditert-butyl-3,3-difluoro-2-(3-fluorophenyl)-2-hydroxy-4-phenyl-1-oxaspiro[4.5]deca-6,9-dien-8-one	Bioactive	CC(C)(C)C1=CC2(OC(O)(c3cccc(F)c3)C(F)(F)C2c4ccccc4)C=C(C1=O)C(C)(C)C	#VALUE!	NO	mixed				0		0.0454546	10.1021/acs.joc.3c02128
319	(E)-2-(2-fluorovinyl)naphthalene	Bioactive	F/C([H])=C/C1=CC2=CC=CC=C2C=C1	#VALUE!	NO	mixed				0		0.0454546	10.1039/d3qo01900d
29	2,2-Difluoro-3-(1-methyl-2,3,4,5-tetrahydro-1H-benzo[b]azepin-5-yl)-1-phenylpropan-1-one	Bioactive	CN1CCCC(CC(F)(F)C(=O)c2ccccc2)c3ccccc13	#VALUE!	YES	mixed				0		0.0444444	10.1055/a-2096-7045
133	2-(3-(1,1-Difluoroallyl)bicyclo[1.1.1]pentan-1-yl)-4-phenylcyclohexan-1-one	Bioactive	FC(F)(C=C)C12CC(C1)(C2)C3CC(CCC3=O)c4ccccc4	#VALUE!	YES	mixed				0		0.0444444	10.1021/acscatal.4c00281
167	3-(1,3-Dimethyl-2-oxoindolin-3-yl)-N,N-diethyl-2,2-difluoropropanamide	Bioactive	CCN(CC)C(=O)C(F)(F)CC1(C)C(=O)N(C)c2ccccc12	#VALUE!	YES	mixed				0		0.0444444	10.1021/acs.joc.2c02199
259	N-(4-([1,1'-biphenyl]-4-yl)-5,5-difluoro-2-methylpent-4-en-2- yl)acetamide	Bioactive	CC(NC(C/C(C1=CC=C(C2=CC=CC=C2)C=C1)=C(F)/F)(C)C)=O	#VALUE!	NO	mixed				0		0.0444444	10.1021/acs.orglett.5c02242
21	5-(Fluoromethyl)-3-phenyl-4,5-dihydro-1,2-oxazole	Bioactive	FCC1CC(C2=CC=CC=C2)=NO1	#VALUE!	NO	mixed	1			1	0.333333	0.0434783	10.1039/d1cc02587b
27	Ethyl 2,2-Difluoro-3-(2,3,5,6,7,8-hexahydro-1H-azepino[3,2,1-ij]quinolin-8-yl)propanoate	Bioactive	CCOC(=O)C(F)(F)CC1CCCN2CCCc3cccc1c23	#VALUE!	YES	mixed				0		0.0434783	10.1055/a-2096-7045
81	9-(2,2-bis(4-fluorophenyl)vinyl)-9H-carbazole	Bioactive	Fc1ccc(cc1)C(=Cn2c3ccccc3c4ccccc24)c5ccc(F)cc5	#VALUE!	NO	aromatic				0		0.0434783	10.1016/j.jcat.2022.08.008
132	1-(1,1-Difluoroallyl)-3-(3,7-dimethylocta-1,6-dien-3-yl)bicyclo[1.1.1]pentane	Bioactive	CC(C)=CCCC(C)(C=C)C12CC(C1)(C2)C(F)(F)C=C	#VALUE!	YES	aliphatic				0		0.0434783	10.1021/acscatal.4c00281
157	7,9-Ditert-butyl-3,3-difluoro-4-(4-fluoro-3-methylphenyl)-2-hydroxy-2-phenyl-1-oxaspiro[4.5]deca-6,9-dien-8-one	Bioactive	Cc1cc(ccc1F)C2C(F)(F)C(O)(OC23C=C(C(=O)C(=C3)C(C)(C)C)C(C)(C)C)c4ccccc4	#VALUE!	NO	mixed				0		0.0434783	10.1021/acs.joc.3c02122
211	β-D-glucopyranosyl fluoride	Bioactive	O[C@H]1[C@H](F)O[C@H](CO)[C@@H](O)[C@@H]1O	#VALUE!	NO	aliphatic				0		0.0434783	10.1021/acs.orglett.3c01305
32	2,2-Difluoro-3-(1-methyl-2,3,4,5-tetrahydro-1H-benzo[b]azepin-5-yl)-N-phenylpropanamide	Bioactive	CN1CCCC(CC(F)(F)C(=O)Nc2ccccc2)c3ccccc13	#VALUE!	YES	mixed				0		0.0425532	10.1055/a-2096-7045
26	Ethyl 2,2-Difluoro-3-(5-methyl-2,3,4,5-tetrahydro-1H-naphtho-[2,1-b]azepin-1-yl)propanoate	Bioactive	CCOC(=O)C(F)(F)CC1CCCN(C)c2ccc3ccccc3c12	#VALUE!	YES	mixed				0		0.0416667	10.1055/a-2096-7045
34	N-Butyl-2,2-difluoro-3-(1-methyl-2,3,4,5-tetrahydro-1H-benzo-[b]azepin-5-yl)propanamide	Bioactive	CCCCNC(=O)C(F)(F)CC1CCCN(C)c2ccccc12	#VALUE!	YES	mixed				0		0.0408163	10.1055/a-2096-7045
168	Ethyl 3-(2-Butyl-4-methyl-1,3-dioxo-1,2,3,4-tetrahydroisoquinolin-4-yl)-2,2-difluoropropanoate	Bioactive	CCCCN1C(=O)c2ccccc2C(C)(CC(F)(F)C(=O)OCC)C1=O	#VALUE!	YES	mixed				0		0.0408163	10.1021/acs.joc.2c02199
296	(4-Bromophenyl)(1-(8,10-dihydropyren-1-yl)-3,3-difluorocyclobutyl)sulfane	Bioactive	FC1(F)CC(SC2=CC=C(Br)C=C2)(C3=C(C4=C56)CC=C6CC=CC5=CC=C4C=C3)C1	#VALUE!	YES	mixed				0		0.0408163	10.1021/acs.joc.5c01175
20	5-Fluoro-5-methyl-3-propyl-5,6-dihydro-4H-1,2-oxazine	Bioactive	CCCC1=NOCC(C)(F)C1	#VALUE!	NO	aliphatic				0		0.04	10.1039/d1cc02587b
154	(S)-1,1,1-trifluoro-3-(phenylsulfonyl)propan-2-yl heptadecanoate	Bioactive	CCCCCCCCCCCCCCCCC(=O)O[C@H](C[S](=O)(=O)c1ccccc1)C(F)(F)F	#VALUE!	YES	mixed	1			1	1	0.04	10.1002/chem.202401325
260	N-(4-([1,1'-biphenyl]-4-yl)-5,5-difluoro-2-methylpent-4-en-2- yl)aniline	Bioactive	CC(NC1=CC=CC=C1)(C)C/C(C2=CC=C(C3=CC=CC=C3)C=C2)=C(F)\F	#VALUE!	NO	mixed				0		0.04	10.1021/acs.orglett.5c02242
307	ethyl 4-((diphenylmethylene)amino)-5,5-difluoro-2,3-dimethylisoxazolidine-4-carboxylate	Bioactive	CN1C(C)C(/N=C(C2=CC=CC=C2)\C3=CC=CC=C3)(C(OCC)=O)C(F)(F)O1	#VALUE!	YES	mixed				0		0.04	10.1002/ejoc.202500653
316	(E)-2-(1-fluoroprop-1-en-2-yl)naphthalene	Bioactive	C/C(C1=CC2=CC=CC=C2C=C1)=C(F)/[H]	#VALUE!	NO	mixed				0		0.04	10.1039/d3qo01900d
19	5-Fluoro-5-methyl-3-phenyl-5,6-dihydro-4H-1,2-oxazine	Bioactive	CC1(F)CON=C(C1)c2ccccc2	#VALUE!	NO	mixed				0		0.0384615	10.1039/d1cc02587b
75	(2-fluoroethene-1,1-diyl)dibenzene	Bioactive	FC=C(c1ccccc1)c2ccccc2	#VALUE!	NO	mixed				0		0.0384615	10.1016/j.jcat.2022.08.008
109	1-(2-Fluoro-3-methylbut-3-enyloxy)benzene	Bioactive	CC(=C)C(F)COc1ccccc1	#VALUE!	NO	mixed				0		0.0384615	10.1055/a-1961-8013
315	1-fluoroadamantane	Bioactive	FC12CC3CC(C2)CC(C3)C1	#VALUE!	NO	aliphatic				0		0.0384615	10.1021/acs.orglett.5c00513
33	N-Cyclohexyl-2,2-difluoro-3-(1-methyl-2,3,4,5-tetrahydro-1Hbenzo[b]azepin-5-yl)propanamide	Bioactive	O=C(NC1CCCCC1)C(F)(F)CC2C3=CC=CC=C3N(C)CCC2	#VALUE!	YES	mixed				0		0.0377359	10.1055/a-2096-7045
313	Methyl 4-(2-((fluorocarbonyl)thio)ethyl)benzoate	Bioactive	O=C(OC)C1=CC=C(CCSC(F)=O)C=C1	#VALUE!	NO	mixed				0		0.037037	10.1021/acs.orglett.5c00513
300	(4-(1-Azido-3,3-difluorocyclobutyl)phenoxy)triisopropylsilane	Bioactive	CC([Si](C(C)C)(OC1=CC=C(C2(N=[N+]=[N-])CC(F)(F)C2)C=C1)C(C)C)C	#VALUE!	YES	mixed				0		0.0363636	10.1021/acs.joc.5c01175
67	(3-deoxy-3-fluoro-β-D-glucopyranosyl)methylphosphonate	Other	OC[C@H]1O[C@@H](C[P]([O-])([O-])=O)[C@H](O)[C@@H](F)[C@@H]1O	#VALUE!	NO	aliphatic				0		0.0357143	10.1016/j.carres.2023.108979
79	(Z)-9-(2-fluorovinyl)anthracene	Bioactive	F\C=C/c1c2ccccc2cc3ccccc13	#VALUE!	NO	mixed				0		0.0357143	10.1016/j.jcat.2022.08.008
103	5-fluoro-1,3-diphenyl-1H-1,2,4-triazole	Bioactive	Fc1nc(nn1c2ccccc2)c3ccccc3	#VALUE!	NO	aromatic				0		0.0357143	10.1021/acs.orglett.5c00300
169	2-Butyl-4-(2,2-difluoro-3-oxo-3-(piperidin-1-yl)propyl)-4-methylisoquinoline-1,3(2H,4H)-dione	Bioactive	CCCCN1C(=O)c2ccccc2C(C)(CC(F)(F)C(=O)N3CCCCC3)C1=O	#VALUE!	YES	mixed				0		0.0350877	10.1021/acs.joc.2c02199
308	Ethyl 3-(4-chlorophenyl)-4-((diphenylmethylene)amino)-5,5-difluoro-2- methylisoxazolidine-4-carboxylate	Bioactive	O=C(C1(/N=C(C2=CC=CC=C2)\C3=CC=CC=C3)C(C4=CC=C(Cl)C=C4)N(C)OC1(F)F)OCC	#VALUE!	YES	mixed				0		0.0350877	10.1002/ejoc.202500653
62	(Z)-3-fluoro-4-(naphthalen-2-yl)but-3-en-1-ol	Bioactive	OCCC(/F)=C/c1ccc2ccccc2c1	#VALUE!	NO	mixed				0		0.0344828	10.1021/acs.orglett.3c03626
318	(E)-4-(1-fluoroprop-1-en-2-yl)-1,1'-biphenyl	Bioactive	C/C(C(C=C1)=CC=C1C2=CC=CC=C2)=C([H])\F	#VALUE!	NO	mixed				0		0.0344828	10.1039/d3qo01900d
55	(3S,6S)-3-(2-fluorobenzyl)-6-methylpiperazine-2,5-dione	Bioactive	C[C@@H]1NC(=O)[C@H](Cc2ccccc2F)NC1=O	#VALUE!	NO	mixed				0		0.0333333	10.1021/acs.orglett.4c01540
112	4-Fluoro-5-methyl-1-phenylhex-5-en-1-one	Bioactive	CC(=C)C(F)CCC(=O)c1ccccc1	#VALUE!	NO	mixed				0		0.0333333	10.1055/a-1961-8013
125	Triethyl(3-fluorothiophen-2-yl)silane	Energy/Electronics	CC[Si](CC)(CC)c1sccc1F	#VALUE!	NO	mixed				0		0.0333333	10.1016/j.jpowsour.2023.233331
140	5-(1,3-Dioxan-2-yl)-4-fluoro-3-phenylisoxazole	Bioactive	Fc1c(onc1c2ccccc2)C3OCCCO3	#VALUE!	NO	mixed				0		0.0333333	10.5802/crchim.278
40	N-(Furan-2-ylmethyl)-2-fluorocyclohept-2-en-1-amine	Bioactive	FC1=CCCCCC1NCc2occc2	#VALUE!	NO	mixed				0		0.0322581	10.1039/D1OB00567G
101	Ethyl 2-(benzo[b]thiophen-3-yl)-1-fluorocyclopropane-1-carboxylate	Bioactive	CCOC(=O)C1(F)CC1c2csc3ccccc23	#VALUE!	NO	mixed				0		0.0322581	10.1021/acs.orglett.5c01416
102	Ethyl 1-fluoro-2-(phenylsulfonyl)cyclopropane-1-carboxylate	Bioactive	CCOC(=O)C1(F)CC1[S](=O)(=O)c2ccccc2	#VALUE!	NO	mixed				0		0.0322581	10.1021/acs.orglett.5c01416
134	1-(1,1-Difluoroallyl)-3-methylene-1-tetradecylcyclobutane	Bioactive	CCCCCCCCCCCCCC[C]1(C[C](=[CH2])C1)C(F)(F)C=C	#VALUE!	YES	aliphatic				0		0.0322581	10.1021/acscatal.4c00281
80	(Z)-9-ethyl-3-(2-fluorovinyl)-9H-carbazole	Bioactive	CCn1c2ccccc2c3cc(\C=C/F)ccc13	#VALUE!	NO	mixed				0		0.03125	10.1016/j.jcat.2022.08.008
82	n-fluoro-n-(2-nitrobenzenesulfonyl)benzenesulfonamide	Bioactive	O=S(C1=CC=CC=C1)(N(F)S(=O)(C2=CC=CC=C2[N+]([O-])=O)=O)=O	#VALUE!	NO	aromatic				0		0.03125	DOI: 10.1039/d3cc02292g
98	Ethyl 2-fluoro-2-(phenylthio)pent-4-enoate	Bioactive	CCOC(=O)C(F)(CC=C)Sc1ccccc1	#VALUE!	NO	mixed				0		0.03125	10.1021/acs.orglett.5c01416
106	(E)-5-fluoro-1-phenyl-3-styryl-1H-1,2,4-triazole	Bioactive	Fc1nc(\C=C\c2ccccc2)nn1c3ccccc3	#VALUE!	NO	mixed				0		0.03125	10.1021/acs.orglett.5c00300
155	7,9-Ditert-butyl-3,3-difluoro-2-hydroxy-2,4-diphenyl-1-oxaspiro-[4.5]deca-6,9-dien-8-one	Bioactive	CC(C)(C)C1=CC2(OC(O)(c3ccccc3)C(F)(F)C2c4ccccc4)C=C(C1=O)C(C)(C)C	#VALUE!	NO	mixed				0		0.030303	10.1021/acs.joc.3c02105
299	(4-(1-(Benzylthio)-3,3-difluorocyclobutyl)phenoxy)triisopropylsilane	Bioactive	CC([Si](C(C)C)(OC1=CC=C(C2(SCC3=CC=CC=C3)CC(F)(F)C2)C=C1)C(C)C)C	#VALUE!	YES	mixed				0		0.0298507	10.1021/acs.joc.5c01175
99	Ethyl 2-fluoro-2-((3-methoxy-3-oxopropyl)thio)pent-4-enoate	Bioactive	CCOC(=O)C(F)(CC=C)SCCC(=O)OC	#VALUE!	NO	aliphatic				0		0.0294118	10.1021/acs.orglett.5c01416
105	3-(3,5-dimethylphenyl)-5-fluoro-1-phenyl-1H-1,2,4-triazole	Bioactive	Cc1cc(C)cc(c1)c2nn(c(F)n2)c3ccccc3	#VALUE!	NO	aromatic				0		0.0294118	10.1021/acs.orglett.5c00300
138	tert-butyl tert-butyl (R)-2-((R)-fluoro(naphthalen-2-yl)methyl)-5-(4-fluorophenyl)-3,4-dihydro-2H-pyrrole-2-carboxylate	Bioactive	O=C([C@]1([C@H](F)C2=CC=C3C=CC=CC3=C2)N=C(C4=CC=C(F)C=C4)CC1C(C)(C)C)OC(C)(C)C	#VALUE!	NO	mixed				0		0.0294118	10.1002/anie.202313838
301	(4-(3,3-Difluoro-1-(p-tolylsulfinyl)cyclobutyl)phenoxy)triisopropylsilane	Bioactive	CC([Si](C(C)C)(OC1=CC=C(C2(S(C3=CC=C(C)C=C3)=O)CC(F)(F)C2)C=C1)C(C)C)C	#VALUE!	YES	mixed				0		0.0294118	10.1021/acs.joc.5c01175
317	tert-butyl (E)-4-(1-fluoroprop-1-en-2-yl)benzoate	Bioactive	O=C(OC(C)(C)C)C1=CC=C(/C(C)=C([H])/F)C=C1	#VALUE!	NO	mixed				0		0.0294118	10.1039/d3qo01900d
42	N-(4-Methoxyphenyl)-2-fluorocyclohept-2-en-1-amine	Bioactive	COc1ccc(NC2CCCCC=C2F)cc1	#VALUE!	NO	mixed				0		0.0285714	10.1039/D1OB00567G
188	S-(2-(adamantan-1-yl)ethyl) carbonofluoridothioate	Bioactive	FC(=O)SCCC12CC3CC(CC(C3)C1)C2	#VALUE!	NO	aliphatic				0		0.0285714	10.1021/acs.orglett.5c00513
156	7,9-Ditert-butyl-3,3-difluoro-2-hydroxy-4-(naphthalen-1-yl)-2-phenyl-1-oxaspiro[4.5]deca-6,9-dien-8-one	Bioactive	CC(C)(C)C1=CC2(OC(O)(c3ccccc3)C(F)(F)C2c4cccc5ccccc45)C=C(C1=O)C(C)(C)C	#VALUE!	NO	mixed				0		0.0277778	10.1021/acs.joc.3c02119
312	S-(undec-10-en-1-yl) carbonofluoridothioate	Bioactive	O=C(F)SCCCCCCCCCC=C	#VALUE!	NO	aliphatic				0		0.0277778	10.1021/acs.orglett.5c00513
18	1,3-bis(5-fluoro-5-methyl-1-tosyl-1,4,5,6-tetrahydropyridazin-3-yl)benzene	Bioactive	O=S(N1CC(C)(F)CC(C2=CC(C3=NN(S(=O)(C4=CC=C(C)C=C4)=O)CC(C)(F)C3)=CC=C2)=N1)(C5=CC=C(C)C=C5)=O	#VALUE!	NO	mixed				0		0.027027	10.1039/d1cc02587b
44	Dimethyl 2-((Z)-2-fluoro-3-phenylallyl)-2-methylmalonate	Bioactive	COC(=O)C(C)(CC(/F)=C/c1ccccc1)C(=O)OC	#VALUE!	NO	mixed				0		0.027027	10.1039/D1OB00567G
64	(2S,3R)-2-amino-3-fluoroundecanoic acid	Bioactive	CCCCCCCC[C@@H](F)[C@@H](N)C(O)=O	#VALUE!	NO	aliphatic				0		0.027027	10.3390/molecules29061408
78	(fluoromethylene)cyclododecane	Bioactive	F[CH]=[C]1CCCCC[CH2]CCCCC1	#VALUE!	NO	aliphatic				0		0.027027	10.1016/j.jcat.2022.08.008
72	3,4,6-Tri-O-acetyl-2-deoxy-2-fluoro-α-D-glucopyranose	Other	CC(=O)OC[C@H]1O[C@H](O)[C@H](F)[C@@H](OC(C)=O)[C@@H]1OC(C)=O	#VALUE!	NO	aliphatic				0		0.0263158	10.1021/acs.joc.0c02841
100	Ethyl 2-([1,1'-biphenyl]-4-yl)-1-fluorocyclopropane-1-carboxylate	Bioactive	CCOC(=O)C1(F)CC1c2ccc(cc2)c3ccccc3	#VALUE!	NO	mixed				0		0.0263158	10.1021/acs.orglett.5c01416
107	2-(4-(tert-butyl)phenyl)-4-fluoro-6-(1H-pyrazol-1-yl)-1,3,5-triazine	Bioactive	CC(C)(C)c1ccc(cc1)c2nc(F)nc(n2)n3cccn3	#VALUE!	NO	aromatic				0		0.0263158	10.1021/acs.orglett.5c00300
252	S-(monofluoromethyl)-S-phenyl-S-(2,4,6-trimethoxyphenyl)sulfonium	Bioactive	COC1=C([S+](CF)C2=CC=CC=C2)C(OC)=CC(OC)=C1	#VALUE!	NO	mixed				0		0.025641	10.31635/ccschem.022.202201935
17	5-fluoro-5-methyl-3-(thiophen-2-yl)-1-tosyl-1,4,5,6-tetrahydro-pyridazine	Bioactive	Cc1ccc(cc1)[S](=O)(=O)N2CC(C)(F)CC(=N2)c3sccc3	#VALUE!	NO	mixed				0		0.025	10.1039/d1cc02587b
128	1,3-bis(2-ethylhexyl)-5,7-bis(4-fluorothiophen-2-yl)-4H,8H-benzo[1,2-c:4,5-c']dithiophene-4,8-dione	Energy/Electronics	CCCCC(CC)Cc1sc(CC(CC)CCCC)c2C(=O)c3c(sc(c4scc(F)c4)c3C(=O)c12)c5scc(F)c5	#VALUE!	NO	mixed				0		0.025	10.1016/j.jpowsour.2023.233331
129	1,3-bis(5-bromo-4-fluorothiophen-2-yl)-5,7-bis(2-ethylhexyl)-4H,8H-benzo[1,2-c:4,5-c']dithiophene-4,8-dione	Energy/Electronics	CCCCC(CC)Cc1sc(CC(CC)CCCC)c2C(=O)c3c(sc(c4sc(Br)c(F)c4)c3C(=O)c12)c5sc(Br)c(F)c5	#VALUE!	NO	mixed				0		0.025	10.1016/j.jpowsour.2023.233331
186	S-dodecyl carbonofluoridothioate	Bioactive	CCCCCCCCCCCCSC(F)=O	#VALUE!	NO	aliphatic				0		0.0243902	10.1021/acs.orglett.5c00513
302	(1-(3,3-Difluoro-1-(4-((triisopropylsilyl)oxy)phenyl)cyclobutyl)-1H-1,2,3-triazol-4-yl)methyl((4-bromophenyl)(methyl)(oxo)-λ6-sulfaneylidene)carbamate	Bioactive	O=C(OCC1=CN(C2(C3=CC=C(O[Si](C(C)C)(C(C)C)C(C)C)C=C3)CC(F)(F)C2)N=N1)N=S(C)(C4=CC=C(Br)C=C4)=O	#VALUE!	YES	mixed				0		0.0243902	10.1021/acs.joc.5c01175
58	(Z)-2-(3-fluoro-4-phenylbut-3-en-1-yl)-4,4,5,5-tetramethyl-1,3,2-dioxaborolane	Bioactive	CC1(C)OB(CCC(/F)=C/c2ccccc2)OC1(C)C	#VALUE!	NO	mixed				0		0.0238095	10.1021/acs.orglett.3c03626
139	tert-butyl (2R,3R,E)-3-fluoro-2-isocyanato-2-methyl-5-phenylpent-4-enoate	Bioactive	CC(C)(C)OC(=O)[C@@](C)(N=C=O)[C@H](F)\C=C\c1ccccc1	#VALUE!	NO	mixed				0		0.0238095	10.1002/anie.202313838
15	3-(4-chlorophenyl)-5-fluoro-5-methyl-1-tosyl-1,4,5,6-tetrahydro-pyridazine	Bioactive	Cc1ccc(cc1)[S](=O)(=O)N2CC(C)(F)CC(=N2)c3ccc(Cl)cc3	#VALUE!	NO	mixed				0		0.0232558	10.1039/d1cc02587b
16	5-fluoro-5-methyl-3-phenyl-1-tosyl-1,4,5,6-tetrahydropyridazine	Bioactive	Cc1ccc(cc1)[S](=O)(=O)N2CC(C)(F)CC(=N2)c3ccccc3	#VALUE!	NO	mixed				0		0.0232558	10.1039/d1cc02587b
56	(3S,6S)-3-(2-fluorobenzyl)-6-(3-methylbenzyl)piperazine-2,5-dione	Bioactive	Cc1cccc(C[C@@H]2NC(=O)[C@H](Cc3ccccc3F)NC2=O)c1	#VALUE!	NO	mixed				0		0.0232558	10.1021/acs.orglett.4c01540
111	N-(2-Fluoro-3-methylbut-3-en-1-yl)-4-methyl-N-phenylbenzenesulfonamide	Bioactive	CC(=C)C(F)CN(c1ccccc1)[S](=O)(=O)c2ccc(C)cc2	#VALUE!	NO	mixed				0		0.0232558	10.1055/a-1961-8013
204	2,3,4,6-tetra-O-acetyl-β-D-glucopyranosyl fluoride	Bioactive	O=C(OC[C@@H]1[C@@H](OC(C)=O)[C@H](OC(C)=O)[C@@H](OC(C)=O)[C@H](F)O1)C	#VALUE!	NO	aliphatic				0		0.0232558	10.1021/acs.orglett.3c01305
41	N-(3-Diethylaminopropyl)-2-fluorocyclohept-2-en-1-amine	Bioactive	CCN(CC)CCCNC1CCCCC=C1F	#VALUE!	NO	aliphatic				0		0.0227273	10.1039/D1OB00567G
12	(2R)-Acetyl-2-fluoro-3-benzyloxy-4-O-Acetyl-β-D-digitoxoside	Bioactive	O[C@@]([C@@H]([C@@H](C)O1)OC(C)=O)(OCC2=CC=CC=C2)[C@H](F)[C@@H]1OC(C)=O	#VALUE!	NO	mixed				0		0.0217391	10.1021/acs.joc.1c02592
57	((2S,5S)-5-(2-fluorobenzyl)-3,6-dioxopiperazin-2-yl)methyl acetyl-L-alaninate	Bioactive	C[C@H](NC(C)=O)C(=O)OC[C@@H]1NC(=O)[C@H](Cc2ccccc2F)NC1=O	#VALUE!	NO	mixed				0		0.0217391	10.1021/acs.orglett.4c01540
257	4-([1,1'-biphenyl]-4-yl)-3-fluoro-2,6-dimethylhept-3-ene-2,6-diol	Bioactive	CC(O)(C)C(F)=C(C1=CC=C(C2=CC=CC=C2)C=C1)CC(O)(C)C	#VALUE!	NO	mixed				0		0.0204082	10.1021/acs.orglett.5c02242
83	N-[1-(4-Bromophenyl)-2-fluoroethyl]-N-(2-nitrobenzenesulfonyl)-2-nitrobenzenesulfonamide	Bioactive	O=S(C1=CC=CC=C1[N+]([O-])=O)(N(C(C2=CC=C(Br)C=C2)CF)S(=O)(C3=CC=CC=C3[N+]([O-])=O)=O)=O	#VALUE!	NO	mixed	1			1	0.333333	0.02	DOI: 10.1039/d3cc02292g
84	N-(2-Fluoro-2,3-dihydro-1H-inden-1-yl)-N-(2-nitrobenzenesulfonyl)-4-nitrobenzenesulfonamide	Bioactive	[O-][N+](=O)c1ccc(cc1)[S](=O)(=O)N(C2C(F)Cc3ccccc23)[S](=O)(=O)c4ccccc4[N+]([O-])=O	#VALUE!	NO	mixed				0		0.0196078	DOI: 10.1039/d3cc02292g
39	N-Cyclohexyl-N-(4-methoxybenzyl)-2-fluorocyclohept-2-en-1-amine	Bioactive	COc1ccc(CN(C2CCCCC2)C3CCCCC=C3F)cc1	#VALUE!	NO	mixed				0		0.0185185	10.1039/D1OB00567G
208	2,3,4-tri-O-phenylmethyl-L-rhammopyranosyl fluoride	Bioactive	C[C@H]1[C@H](OC2=CC=CC=C2)[C@@H](OC3=CC=CC=C3)[C@@H](OC4=CC=CC=C4)C(C)(F)O1	#VALUE!	NO	mixed				0		0.0181818	10.1021/acs.orglett.3c01305
206	2,3,4-tri-O-benzoyl-α-L-rhammopyranosyl fluoride	Bioactive	C[C@H]1[C@H](OC(C2=CC=CC=C2)=O)[C@@H](OC(C3=CC=CC=C3)=O)[C@@H](OC(C4=CC=CC=C4)=O)[C@H](F)O1	#VALUE!	NO	mixed				0		0.0172414	10.1021/acs.orglett.3c01305
209	2,3-di-O-phenylmethyl-4,6-O-phenylmethylene-β-D-glucopyranosyl fluoride	Bioactive	F[C@H]1[C@@H]([C@H]([C@@H]([C@@H](CO2)O1)OC2C3=CC=CC=C3)OCC4=CC=CC=C4)OCC5=CC=CC=C5	#VALUE!	NO	mixed				0		0.0166667	10.1021/acs.orglett.3c01305
127	1,3-bis(2-ethylhexyl)-5,7-bis(4-fluoro-5-(triethylsilyl)thiophen-2-yl)-4H,8H-benzo[1,2-c:4,5-c']dithiophene-4,8-dione	Energy/Electronics	CCCCC(CC)Cc1sc(CC(CC)CCCC)c2C(=O)c3c(sc(c4sc(c(F)c4)[Si](CC)(CC)CC)c3C(=O)c12)c5sc(c(F)c5)[Si](CC)(CC)CC	#VALUE!	NO	mixed				0		0.0163934	10.1016/j.jpowsour.2023.233331
14	(2R)-Fluoro-3,4-di-O-tert-butyldimethylsilyl-β-D-digitoxose	Bioactive	O[C@H]1[C@H](F)[C@@H]([C@@H]([C@@H](C)O1)O[Si](C)(C(C)(C)C)C)O[Si](C)(C(C)(C)C)C	#VALUE!	NO	aliphatic				0		0.015625	10.1021/acs.joc.1c02592
207	2,3,4,6-tetra-O-phenylmethyl-D-glucopyranosyl fluoride	Bioactive	CC1(F)[C@@H]([C@H]([C@@H]([C@@H](COC2=CC=CC=C2)O1)OC3=CC=CC=C3)OC4=CC=CC=C4)OC5=CC=CC=C5	#VALUE!	NO	mixed				0		0.0151515	10.1021/acs.orglett.3c01305
126	Triethyl(3-fluoro-5-(tributylstannyl)thiophen-2-yl)silane	Energy/Electronics	CCCC[Sn](CCCC)(CCCC)c1sc(c(F)c1)[Si](CC)(CC)CC	#VALUE!	NO	mixed				0		0.0144928	10.1016/j.jpowsour.2023.233331
61	(8R,9S,13S)-3-((Z)-2-fluoro-4-(4,4,5,5-tetramethyl-1,3,2-dioxaborolan-2-yl)but-1-en-1-yl)-13-methyl-6,7,8,9,11,12,13,14,15,16-decahydro-17H-cyclopenta[a]phenanthren-17-one	Bioactive	CC1(C)OB(CCC(/F)=C/c2ccc3[C@H]4CC[C@@]5(C)C(CCC5=O)[C@@H]4CCc3c2)OC1(C)C	#VALUE!	NO	mixed				0		0.0140845	10.1021/acs.orglett.3c03626
205	2,3,4,6-tetra-O-benzoyl-β-D-galactopyranosyl fluoride	Bioactive	O=C(OC[C@@H]1[C@H](OC(C2=CC=CC=C2)=O)[C@H](OC(C3=CC=CC=C3)=O)[C@@H](OC(C4=CC=CC=C4)=O)[C@H](F)O1)C5=CC=CC=C5	#VALUE!	NO	mixed				0		0.0140845	10.1021/acs.orglett.3c01305
210	2,3-di-O-(2-naphthylmethyl)-4,6-O-phenylmethylene-β-D-glucopyranosyl fluoride	Bioactive	F[C@H]1[C@@H]([C@H]([C@@H]([C@@H](CO2)O1)OC2C3=CC=CC=C3)OCC4=CC=C5C=CC=CC5=C4)OCC6=CC=C7C=CC=CC7=C6	#VALUE!	NO	mixed				0		0.0138889	10.1021/acs.orglett.3c01305
13	(2R)-tert-Butyldimethylsilyl-2-fluoro-3-benzyloxy-4-O-tert-butyldimethylsilyl-β-D-digitoxoside	Bioactive	O[C@@]([C@@H]([C@@H](C)O1)O[Si](C)(C(C)(C)C)C)(OCC2=CC=CC=C2)[C@H](F)[C@@H]1O[Si](C)(C(C)(C)C)C	#VALUE!	NO	mixed				0		0.0128205	10.1021/acs.joc.1c02592
269	2,4,6-Tris(diphenylamino)-5-fluoroisophthalonitrile	Other	N#CC1=C(N(C2=CC=CC=C2)C3=CC=CC=C3)C(F)=C(N(C4=CC=CC=C4)C5=CC=CC=C5)C(C#N)=C1N(C6=CC=CC=C6)C7=CC=CC=C7	#VALUE!	NO	aromatic				0		0.0125	10.1021/acs.chemrev.2c00478
