# Supplementary material for: Trends in Organofluorine Chemistry Reveal Gaps in Knowledge on Environmental Persistence
Source: Environ Sci Technol. 2026 Apr 15;60(16):11924–37. doi: 10.1021/acs.est.6c01045 (PMC13130954; doi:10.1021/acs.est.6c01045)
Supplement: Supplementary file 3 [file es6c01045_si_003.xlsx]

## Sheet: Table S3
Index	Molecule Name	Use Category	SMILES (CIR)	Structure	PFAS?	Backbone Class	Backbone Sub-Class 1	Backbone Sub-Class 2	Perfluorination	CFx #	CFx sat.	O-CFx #	O-CFx sat.	S-CFx #	S-CFx sat.	Total F groups	FG avg. saturation	Fluorine Atom Fraction (FAF)	Conditions	Parent removal?	Degradates characterized?	Defluorination inferred?	Tracks defluorination?	Closes mass balance?	Max measured F yield	Article DOI
1	Methylpolyfluoroether thioether alcohol	Other	FC(F)(OC(C(F)(SCCO)F)F)F	#VALUE!	YES	aliphatic	saturated		Partial							0		0.3	aerobic	Y	Y	Y	N			10.1002/etc.5815
2	Propylpolyfluoroether thioether alcohol	Other	FC(F)(C(F)(C(F)(OC(C(F)(SCCO)F)F)F)F)F	#VALUE!	YES	aliphatic	saturated		Partial							0		0.384615	aerobic	Y	Y	Y	N			10.1002/etc.5815
3	Methylpolyfluorodiether alcohol	Other	FC(F)(OC(C(F)(OCCO)F)F)F	#VALUE!	YES	aliphatic	saturated		Partial							0		0.3	aerobic	Y	Y	N	N			10.1002/etc.5815
4	Propylpolyfluorodiether alcohol	Other	FC(F)(C(F)(C(F)(OC(C(F)(OCCO)F)F)F)F)F	#VALUE!	YES	aliphatic	saturated		Partial							0		0.384615	aerobic	Y	Y	N	N			10.1002/etc.5815
5	2H‐1:2 PFECA	Other	OCC(OC(F)(C(F)(F)F)F)F	#VALUE!	YES	aliphatic	saturated		Partial							0		0.375	aerobic	N	N		N			10.1002/etc.5815
6	2H‐1:2 PFECA	Other	OCC(OC(F)(C(F)(F)F)F)F	#VALUE!	YES	aliphatic	saturated		Partial							0		0.375	photolysis	Y	N		N			10.1002/etc.5815
7	2H‐1:2 PFESA	Other	OCC(SC(F)(C(F)(F)F)F)F	#VALUE!	YES	aliphatic	saturated		Partial							0		0.375	aerobic	N	N		N			10.1002/etc.5815
8	2H‐1:2 PFESA	Other	OCC(SC(F)(C(F)(F)F)F)F	#VALUE!	YES	aliphatic	saturated		Partial							0		0.375	photolysis	Y	N		N			10.1002/etc.5815
9	Fipronil	Bioactive	Nc1n(nc(C#N)c1[S](=O)C(F)(F)F)c2c(Cl)cc(cc2Cl)C(F)(F)F	#VALUE!	YES	aromatic	benzene	hetero	None	1	1			1	1	2	1	0.2	aerobic	Y	Y	N	N			10.1016/j.envres.2021.111316
10	Fipronil	Bioactive	Nc1n(nc(C#N)c1[S](=O)C(F)(F)F)c2c(Cl)cc(cc2Cl)C(F)(F)F	#VALUE!	YES	aromatic	benzene	hetero	None	1	1			1	1	2	1	0.2	anaerobic	Y	Y	N	N			10.1016/j.envres.2021.111317
11	Fipronil	Bioactive	Nc1n(nc(C#N)c1[S](=O)C(F)(F)F)c2c(Cl)cc(cc2Cl)C(F)(F)F	#VALUE!	YES	aromatic	benzene	hetero	None	1	1			1	1	2	1	0.2	photolysis	Y	Y	N	N			10.1016/j.envres.2021.111318
12	PFOA	Other	OC(=O)C(F)(F)C(F)(F)C(F)(F)C(F)(F)C(F)(F)C(F)(F)C(F)(F)F	#VALUE!	YES	aliphatic	saturated		Full							0		0.576923	anaerobic	Y	Y		Y		0.735135	https://doi.org/10.1021/acs.est.9b04047
13	PFOA	Other	OC(=O)C(F)(F)C(F)(F)C(F)(F)C(F)(F)C(F)(F)C(F)(F)C(F)(F)F	#VALUE!	YES	aliphatic	saturated		Full							0		0.576923	aerobic	Y	N		N			10.1016/j.scitotenv.2022.160010
14	PFOS	Other	O[S](=O)(=O)C(F)(F)C(F)(F)C(F)(F)C(F)(F)C(F)(F)C(F)(F)C(F)(F)C(F)(F)F	#VALUE!	YES	aliphatic	saturated		Full							0		0.566667	anaerobic	Y	Y		Y		0.677215	https://doi.org/10.1021/acs.est.9b04047
15	PFOS	Other	O[S](=O)(=O)C(F)(F)C(F)(F)C(F)(F)C(F)(F)C(F)(F)C(F)(F)C(F)(F)C(F)(F)F	#VALUE!	YES	aliphatic	saturated		Full							0		0.566667	aerobic	Y	Y		Y		0	https://doi.org/10.1016/j.chemosphere.2014.01.072
16	PFOS	Other	O[S](=O)(=O)C(F)(F)C(F)(F)C(F)(F)C(F)(F)C(F)(F)C(F)(F)C(F)(F)C(F)(F)F	#VALUE!	YES	aliphatic	saturated		Full							0		0.566667	aerobic	Y	Y		Y			10.1134/S0003683817050027
17	7:3 FTCA	Other	FC(F)(F)C(F)(F)C(F)(F)C(F)(F)C(F)(F)C(F)(F)C(F)(F)CCC(O)=O	#VALUE!	YES	aliphatic	saturated		Partial							0		0.46875	aerobic	Y	Y	N	N			10.1016/j.scitotenv.2022.160010
18	5:3 FTCA	Other	O=C(CCC(F)(C(F)(C(F)(C(F)(C(F)(F)F)F)F)F)F)O	#VALUE!	YES	aliphatic	saturated		Partial							0		0.423077	aerobic	Y	Y		Y		0	10.1016/j.watres.2024.121431
19	6:2 FTCA	Other	O=C(CC(F)(C(F)(C(F)(C(F)(C(F)(C(F)(F)F)F)F)F)F)F)O	#VALUE!	YES	aliphatic	saturated		Partial							0		0.5	aerobic	Y	Y		Y		0.140769	10.1016/j.watres.2024.121431
22	3,3,3-Trifluoropropionic acid	Other	OC(=O)CC(F)(F)F	#VALUE!	YES	aliphatic	saturated		Partial							0		0.272727	aerobic	Y	Y		Y		0.85	https://doi.org/10.1021/acs.estlett.1c00511
23	2-Fluoropropionic acid	Other	CC(F)C(O)=O	#VALUE!	NO	aliphatic	saturated		None							0		0.0909091	aerobic	Y	Y		Y		0.21	https://doi.org/10.1021/acs.estlett.1c00511
24	5,5,5-Trifluoropentanoic acid	Other	OC(=O)CCCC(F)(F)F	#VALUE!	YES	aliphatic	saturated		Partial							0		0.176471	aerobic	Y	Y		Y		0.37	https://doi.org/10.1021/acs.estlett.1c00511
25	4,5,5-Trifluoropent-4-enoic acid	Other	OC(=O)CCC(F)=C(F)F	#VALUE!	NO	aliphatic	unsaturated		Partial							0		0.2	aerobic	Y	Y		Y		0.71	https://doi.org/10.1021/acs.estlett.1c00511
26	8:2 FTOH	Other	FC(F)(C(F)(C(F)(C(F)(C(F)(C(F)(C(F)(C(F)(CCO)F)F)F)F)F)F)F)F	#VALUE!	YES	aliphatic	saturated		Partial							0		0.515152	aerobic	Y	Y		Y		0.12	10.1016/j.scitotenv.2022.160010
27	8:2 FTOH	Other	FC(F)(C(F)(C(F)(C(F)(C(F)(C(F)(C(F)(C(F)(CCO)F)F)F)F)F)F)F)F	#VALUE!	YES	aliphatic	saturated		Partial							0		0.515152	anaerobic	Y	Y		Y			10.1016/j.scitotenv.2022.160010
28	6:2 FTOH	Other	FC(F)(C(F)(C(F)(C(F)(C(F)(C(F)(CCO)F)F)F)F)F)F	#VALUE!	YES	aliphatic	saturated		Partial							0		0.481481	aerobic	Y	Y	N	N			10.1016/j.scitotenv.2022.160010
29	6:2 FTOH	Other	FC(F)(C(F)(C(F)(C(F)(C(F)(C(F)(CCO)F)F)F)F)F)F	#VALUE!	YES	aliphatic	saturated		Partial							0		0.481481	anaerobic	Y	Y	N	N			10.1016/j.scitotenv.2022.160010
30	1H,1H,2H,2H,8H,8H-perfluorododecanol	Other	OCCC(F)(C(F)(C(F)(C(F)(C(F)(CC(F)(C(F)(C(F)(C(F)(F)F)F)F)F)F)F)F)F)F	#VALUE!	YES	aliphatic	saturated		Partial							0		0.487179	aerobic	Y	Y	N	N			10.1016/j.scitotenv.2022.160010
31	6:2 FTSA	Other	O=S(CCC(F)(F)C(F)(F)C(F)(F)C(F)(F)C(F)(F)C(F)(F)F)(O)=O	#VALUE!	YES	aliphatic	saturated		Partial							0		0.433333	aerobic	Y	Y	N	N			10.1016/j.scitotenv.2022.160010
32	6:2 Fluorotelomer thioether amido sulfonate	Other	CC(CS(=O)([O-])=O)(NC(CCSCCC(F)(F)C(F)(F)C(F)(F)C(F)(F)C(F)(F)C(F)(F)F)=O)C	#VALUE!	YES	aliphatic	saturated		Partial							0		0.25	aerobic	Y	Y	N	N			10.1016/j.scitotenv.2022.160010
33	6:2 fluorotelomer sulfonamidoalkyl betaine	Other	FC(F)(C(F)(C(F)(C(F)(C(F)(C(CCS(=O)(N([H])CCC[N+](CC([O-])=O)(C)C)=O)(F)F)F)F)F)F)F	#VALUE!	YES	aliphatic	saturated		Partial							0		0.240741	aerobic	Y	Y	N	N			10.1016/j.scitotenv.2022.160010
34	2-(N-ethylperfluorooctanesulfonamido)ethyl alcohol	Other	CCN(CCO)[S](=O)(=O)C(F)(F)C(F)(F)C(F)(F)C(F)(F)C(F)(F)C(F)(F)C(F)(F)C(F)(F)F	#VALUE!	YES	aliphatic	saturated		Partial							0		0.386364	aerobic	Y	Y	N	N			10.1016/j.scitotenv.2022.160010
35	Hexamethylene-1,6-di (8:2 fluorotelomer urethane)	Other	O=C(OCCC(F)(F)C(F)(F)C(F)(F)C(F)(F)C(F)(F)C(F)(F)C(F)(F)C(F)(F)F)NCCCCCCNC(OCCC(F)(F)C(F)(F)C(F)(F)C(F)(F)C(F)(F)C(F)(F)C(F)(F)C(F)(F)F)=O	#VALUE!	YES	aliphatic	saturated		Partial							0		0.377778	aerobic	Y	Y	N	N			10.1016/j.chemosphere.2015.11.021
36	Toluene-2,4-di(8:2 fluorotelomer urethane)	Other	CC1=C(NC(OCCC(F)(F)C(F)(F)C(F)(F)C(F)(F)C(F)(F)C(F)(F)C(F)(F)C(F)(F)F)=O)C=C(NC(OCC(F)(F)C(F)(F)C(F)(F)C(F)(F)C(F)(F)C(F)(F)C(F)(F)C(F)(F)F)=O)C=C1	#VALUE!	YES	mixed	saturated		Partial							0		0.414634	aerobic	Y	Y	N	N			10.1016/j.chemosphere.2015.11.021
37	1,1,1,2,2,3,3,5,6,6,19,19,20,22,22,23,23,24,24,24-Icosafluoro-11,14-dioxo-4,10,15,21-tetraoxa-7,18-dithiatetracosane-12-sulfonic acid	Other	O[S](=O)(=O)C(CC(=O)OCCSC(F)(F)C(F)OC(F)(F)C(F)(F)C(F)(F)F)C(=O)OCCSC(F)(F)C(F)OC(F)(F)C(F)(F)C(F)(F)F	#VALUE!	YES	aliphatic	saturated		Partial							0		0.3125	aerobic	Y	Y	N	N			10.1039/d1em00358e
38	6-trifluoromethoxy-hexan-1-ol	Other	OCCCCCCOC(F)(F)F	#VALUE!	YES	aliphatic	saturated		Partial							0		0.12	aerobic	Y	Y		Y		1	10.1016/j.jfluchem.2015.06.015
39	3-Trifluoromethoxy-propan-1-ol	Other	OCCCOC(F)(F)F	#VALUE!	YES	aliphatic	saturated		Partial							0		0.1875	aerobic	Y	Y		Y		0.15	10.1016/j.jfluchem.2015.06.015
40	1-(2,2,3,3,4,4,4-Heptafluorobutoxy)-propan-2-ol	Other	CC(O)COCC(F)(F)C(F)(F)C(F)(F)F	#VALUE!	YES	aliphatic	saturated		Partial							0		0.28	aerobic	Y	Y		Y		0	10.1016/j.jfluchem.2015.06.015
41	4-[difluoro(3,4,5-trifluorophenoxy)methyl]-3, 5-difluoro-4′-propylbiphenyl	Energy/Electronics	CCCc1ccc(cc1)c2cc(F)c(c(F)c2)C(F)(F)Oc3cc(F)c(F)c(F)c3	#VALUE!	YES	mixed	benzene	saturated	Partial							0		0.155556	aerobic	Y	Y		Y		0.16	10.1021/acs.est.3c04256
42	2-fluorobenzoate	Other	[O-]C(=O)c1ccccc1F	#VALUE!	NO	aromatic	benzene		None							0		0.0714286	anaerobic	Y	Y		Y		1	10.1007/s002530050032
43	4-fluorobenzoate	Other	[O-]C(=O)c1ccc(F)cc1	#VALUE!	NO	aromatic	benzene		None							0		0.0714286	anaerobic	Y	Y		Y		0.67	10.1007/s002530050032
44	4-fluorobenzoate	Other	[O-]C(=O)c1ccc(F)cc1	#VALUE!	NO	aromatic	benzene		None							0		0.0714286	anaerobic	Y	Y		Y		1	10.1128/mBio.00990-16
45	4-cyano-3-ﬂuorophenyl 4-ethylbenzoate	Energy/Electronics	CCc1ccc(cc1)C(=O)Oc2ccc(C#N)c(F)c2	#VALUE!	NO	aromatic	benzene		None							0		0.03125	photolysis	Y	Y		Y		0.51	10.1016/j.watres.2024.121510
46	clodinafop-propargyl	Bioactive	C[C@@H](Oc1ccc(Oc2ncc(Cl)cc2F)cc1)C(=O)OCC#C	#VALUE!	NO	mixed	hetero		None							0		0.027027	aerobic	Y	Y	N	N			10.1080/07388551.2021.1977234
47	cyfluthrin	Bioactive	CC1(C)C(C=C(Cl)Cl)C1C(=O)OC(C#N)c2ccc(F)c(Oc3ccccc3)c2	#VALUE!	NO	mixed	benzene		None							0		0.0212766	aerobic	Y	Y		Y			10.3390/jox15020058
48	cyhalothrin	Bioactive	CC1(C)C(\C=C(/Cl)C(F)(F)F)C1C(=O)OC(C#N)c2cccc(Oc3ccccc3)c2	#VALUE!	YES	mixed	unsaturated		None	1	1					1	1	0.06	aerobic	Y	Y		Y		0	10.3390/jox15020058
49	bifenthrin	Bioactive	Cc1c(COC(=O)C2C(\C=C(/Cl)C(F)(F)F)C2(C)C)cccc1c3ccccc3	#VALUE!	YES	mixed	unsaturated		None	1	1					1	1	0.0588235	aerobic	Y	Y	N	N			10.1080/07388551.2021.1977234
50	florasulam	Bioactive	COC1=NC=C(F)C2=NC(S(=O)(NC3=C(F)C=CC=C3F)=O)=NN21	#VALUE!	NO	aromatic	benzene	polyhetero	None							0		0.09375	aerobic	Y	Y	Y	N			10.1080/07388551.2021.1977234
51	florasulam	Bioactive	COC1=NC=C(F)C2=NC(S(=O)(NC3=C(F)C=CC=C3F)=O)=NN21	#VALUE!	NO	aromatic	benzene	polyhetero	None							0		0.09375	photolysis	Y	Y		Y	Y	0.85	https://doi.org/10.1021/acs.est.2c04242
52	diclosulam	Bioactive	CCOc1nc(F)cc2nc(nn12)[S](=O)(=O)Nc3c(Cl)cccc3Cl	#VALUE!	NO	mixed	polyhetero		None							0		0.0285714	aerobic	Y	Y	Y	N			10.1080/07388551.2021.1977234
53	penoxsulam	Bioactive	COc1cnc(OC)n2nc(N[S](=O)(=O)c3c(OCC(F)F)cccc3C(F)(F)F)nc12	#VALUE!	YES	mixed	benzene	saturated	None	2	0.833333					2	0.833333	0.108696	aerobic	Y	Y	Y	N			10.1080/07388551.2021.1977234
54	penoxsulam	Bioactive	COc1cnc(OC)n2nc(N[S](=O)(=O)c3c(OCC(F)F)cccc3C(F)(F)F)nc12	#VALUE!	YES	mixed	benzene	saturated	None	2	0.833333					2	0.833333	0.108696	photolysis	Y	Y		Y	Y	0.4	https://doi.org/10.1021/acs.est.3c09341
55	isoxaflutole	Bioactive	C[S](=O)(=O)c1cc(ccc1C(=O)c2cnoc2C3CC3)C(F)(F)F	#VALUE!	YES	mixed	benzene		None	1	1					1	1	0.0833333	aerobic	Y	Y	N	N			10.1080/07388551.2021.1977234
56	flufenacet	Bioactive	CC(C)N(C(=O)COc1sc(nn1)C(F)(F)F)c2ccc(F)cc2	#VALUE!	YES	mixed	benzene	hetero	None	1	1					1	1	0.108108	aerobic	Y	Y	Y	N			10.1080/07388551.2021.1977234
57	teflubenzuron	Bioactive	Fc1cccc(F)c1C(=O)NC(=O)Nc2cc(Cl)c(F)c(Cl)c2F	#VALUE!	NO	mixed	benzene		None							0		0.133333	aerobic	Y	Y	N	N			10.1080/07388551.2021.1977234
58	isopyrazam	Bioactive	CC(C)C1C2CCC1C3=C2C=CC=C3NC(=O)C4=CN(N=C4C(F)F)C	#VALUE!	NO	mixed	hetero		None	1	0.666667					1	0.666667	0.0408163	aerobic	Y	Y	N	N			10.1080/07388551.2021.1977234
59	trifluralin	Bioactive	CCCN(CCC)c1c(cc(cc1[N+]([O-])=O)C(F)(F)F)[N+]([O-])=O	#VALUE!	YES	mixed	benzene		None	1	1					1	1	0.0769231	aerobic	Y	Y	N	N			10.1080/07388551.2021.1977234
60	cyflumetofen	Bioactive	CC(C)(C1=CC=C(C(C(C2=CC=CC=C2C(F)(F)F)=O)(C(OCCOC)=O)C#N)C=C1)C	#VALUE!	YES	mixed	benzene		None	1	1					1	1	0.0535714	aerobic	Y	Y	N	N			10.1080/07388551.2021.1977234
61	cyflumetofen	Bioactive	CC(C)(C1=CC=C(C(C(C2=CC=CC=C2C(F)(F)F)=O)(C(OCCOC)=O)C#N)C=C1)C	#VALUE!	YES	mixed	benzene		None	1	1					1	1	0.0535714	photolysis	Y			Y		1	10.1021/acs.est.9b07429
62	cyhalofop-butyl	Bioactive	CCCCOC(=O)[C@@H](C)Oc1ccc(Oc2ccc(cc2F)C#N)cc1	#VALUE!	NO	mixed	benzene		None							0		0.0217391	aerobic	Y	Y	N	N			10.1080/07388551.2021.1977234
63	haloxyfop-P-methyl	Bioactive	C[C@@H](OC1=CC=C(OC2=C(Cl)C=C(C(F)(F)F)C=N2)C=C1)C(OC)=O	#VALUE!	YES	mixed	hetero		None	1	1					1	1	0.0789474	aerobic	Y	Y	N	N			10.1080/07388551.2021.1977234
64	fluazifop-P-butyl	Bioactive	CCCCOC(=O)[C@@H](C)Oc1ccc(Oc2ccc(cn2)C(F)(F)F)cc1	#VALUE!	YES	mixed	hetero		None	1	1					1	1	0.0638298	aerobic	Y	Y	N	N			10.1080/07388551.2021.1977234
65	metamifop	Bioactive	C[C@@H](OC1=CC=C(OC2=NC3=C(C=C(Cl)C=C3)O2)C=C1)C(N(C4=CC=CC=C4F)C)=O	#VALUE!	NO	mixed	benzene		None							0		0.0204082	aerobic	Y	Y	N	N			10.1080/07388551.2021.1977234
66	4-fluorotoluene	Other	Cc1ccc(F)cc1	#VALUE!	NO	aromatic	benzene		None							0		0.0666667	anaerobic	Y	Y		Y		1	10.1128/mBio.00990-16
67	mono-fluoroethylglycine	Other	OC(=O)CNCCF	#VALUE!	NO	aliphatic	saturated		None							0		0.0625	anaerobic	Y	Y		Y		1	10.1021/acs.est.3c01240
68	di-fluoroethylglycine	Other	OC(=O)CNCC(F)F	#VALUE!	NO	aliphatic	saturated		None							0		0.125	anaerobic	Y	Y		Y			10.1021/acs.est.3c01240
69	tri-fluoroethylglycine	Other	OC(=O)CNCC(F)(F)F	#VALUE!	YES	aliphatic	saturated		Partial							0		0.1875	anaerobic	Y	Y		Y		0	10.1021/acs.est.3c01240
70	Flurbiprofen	Bioactive	CC(C(O)=O)c1ccc(c(F)c1)c2ccccc2	#VALUE!	NO	mixed	benzene		None							0		0.0322581	aerobic	Y	Y	N	N			10.1002/gch2.201800093
71	α,α,α-Trifluorotoluene	Other	FC(F)(F)c1ccccc1	#VALUE!	YES	aromatic	benzene		None	1	1					1	1	0.2	aerobic	Y	Y		Y		0.05	https://doi.org/10.1021/acs.estlett.1c00511
72	2-(Trifluoromethyl)acrylic acid	Other	OC(=O)C(=C)C(F)(F)F	#VALUE!	YES	aliphatic	unsaturated		None	1	1					1	1	0.25	aerobic	Y	Y		Y		0.82	https://doi.org/10.1021/acs.est.1c05509
73	2-(Trifluoromethyl)acrylic acid	Other	OC(=O)C(=C)C(F)(F)F	#VALUE!	YES	aliphatic	unsaturated		None	1	1					1	1	0.25	anaerobic	Y	Y		Y		0.1	https://doi.org/10.1021/acs.est.1c05509
74	4,4,4-Trifluoro-3-(trifluoromethyl)crotonic acid	Other	OC(=O)C=C(C(F)(F)F)C(F)(F)F	#VALUE!	YES	aliphatic	saturated	unsaturated	None	2	1					2	1	0.4	aerobic	Y	Y		Y		0.77	https://doi.org/10.1021/acs.est.1c05509
75	4,4,4-Trifluoro-3-(trifluoromethyl)crotonic acid	Other	OC(=O)C=C(C(F)(F)F)C(F)(F)F	#VALUE!	YES	aliphatic	saturated	unsaturated	None	2	1					2	1	0.4	anaerobic	Y	Y		Y		0.77	https://doi.org/10.1021/acs.est.1c05509
76	2H-Perfluoro-2-octenoic acid	Other	O=C(C=C(C(F)(C(F)(C(F)(C(F)(C(F)(F)F)F)F)F)F)F)O	#VALUE!	YES	aliphatic	saturated	unsaturated	Partial							0		0.5	aerobic	Y	Y		Y		0.1	https://doi.org/10.1021/acs.est.1c05509
77	2H-Perfluoro-2-octenoic acid	Other	O=C(C=C(C(F)(C(F)(C(F)(C(F)(C(F)(F)F)F)F)F)F)F)O	#VALUE!	YES	aliphatic	saturated	unsaturated	Partial							0		0.5	anaerobic	Y	Y		Y		0.17	https://doi.org/10.1021/acs.est.1c05509
78	3-(trifluoromethoxy)propanoic acid	Other	OC(=O)CCOC(F)(F)F	#VALUE!	YES	aliphatic	saturated		Partial							0		0.2	aerobic	Y	Y		Y		0.86	https://doi.org/10.1021/acs.estlett.3c00411
79	2-(trifluoromethoxy)acetic acid	Other	OC(=O)COC(F)(F)F	#VALUE!	YES	aliphatic	saturated		Partial							0		0.25	aerobic	Y	Y		Y		0.65	https://doi.org/10.1021/acs.estlett.3c00411
80	2-(perfluoroethoxy)acetic acid	Other	OC(=O)COC(F)(F)C(F)(F)F	#VALUE!	YES	aliphatic	saturated		Partial							0		0.333333	aerobic	Y	Y		Y		0.35	https://doi.org/10.1021/acs.estlett.3c00411
81	2-(trifluoromethoxy)propanoic acid	Other	CC(OC(F)(F)F)C(O)=O	#VALUE!	YES	aliphatic	saturated		None			1	1			1	1	0.2	aerobic	Y	Y		Y		0.31	https://doi.org/10.1021/acs.estlett.3c00411
82	Heptafluoropent-2- enoic acid	Other	OC(=O)C(F)=C(F)C(F)(F)C(F)(F)F	#VALUE!	YES	aliphatic	saturated	unsaturated	Full							0		0.466667	anaerobic	Y	Y		Y		0.1	https://doi.org/10.1021/acs.est.1c05509
83	4-(Trifluoromethyl)hexafluoropent-2-enoic acid	Other	OC(=O)C(F)=C(F)C(F)(C(F)(F)F)C(F)(F)F	#VALUE!	YES	aliphatic	saturated	unsaturated	Full							0		0.5	anaerobic	Y	Y		Y		0.11	https://doi.org/10.1021/acs.est.1c05509
84	(E)-4,4,4-trifluorobut-2-enoic acid	Other	OC(=O)/C=C/C(F)(F)F	#VALUE!	YES	aliphatic	unsaturated		None	1	1					1	1	0.25	anaerobic	Y	Y		Y		0	https://doi.org/10.1021/acs.est.1c05509
85	(E)-4,4,4-trifluoro-3-methylbut-2-enoic acid	Other	CC(=C\C(O)=O)/C(F)(F)F	#VALUE!	YES	aliphatic	unsaturated		None	1	1					1	1	0.2	anaerobic	Y	Y		Y		0	https://doi.org/10.1021/acs.est.1c05509
86	(Z)-3,4,4,5,5,6,6,7,7,8,8,8-dodecafluorooct-2-enoic acid	Other	OC(=O)\C=C(/F)C(F)(F)C(F)(F)C(F)(F)C(F)(F)C(F)(F)F	#VALUE!	YES	aliphatic	saturated	unsaturated	Partial							0		0.5	anaerobic	Y	Y		Y		0	https://doi.org/10.1021/acs.est.1c05509
87	4,5,5,5-tetrafluoro-4-(trifluoromethyl)-2-pentenoic acid	Other	OC(=O)C=CC(F)(C(F)(F)F)C(F)(F)F	#VALUE!	YES	aliphatic	saturated	unsaturated	Partial							0		0.388889	anaerobic	Y	Y		Y		0.05	https://doi.org/10.1021/acs.est.0c04483
88	2,3,4,5,5,5-hexafluoro-4-(trifluoromethyl)pent-2-enoic acid	Other	OC(=O)C(F)=C(F)C(F)(C(F)(F)F)C(F)(F)F	#VALUE!	YES	aliphatic	saturated	unsaturated	Full							0		0.5	anaerobic	Y	Y		Y		0.111111	https://doi.org/10.1021/acs.est.0c04483
89	3,5,7,8-tetrachloro-2,2,3,4,4,5,6,6,7,8,8-undecafluorooctanoic acid	Other	OC(=O)C(F)(F)C(F)(Cl)C(F)(F)C(F)(Cl)C(F)(F)C(F)(Cl)C(F)(F)Cl	#VALUE!	YES	aliphatic	saturated		Partial							0		0.423077	anaerobic	Y	Y		Y		0.77	https://doi.org/10.1038/s44221-023-00077-6
90	3,5,7,8-tetrachloro-2,2,3,4,4,5,6,6,7,8,8-undecafluorooctanoic acid	Other	OC(=O)C(F)(F)C(F)(Cl)C(F)(F)C(F)(Cl)C(F)(F)C(F)(Cl)C(F)(F)Cl	#VALUE!	YES	aliphatic	saturated		Partial							0		0.423077	anaerobic	Y	Y		Y		0.26	10.1021/acs.est.5c03819
91	2,2-dichloro-3,3,3- trifluoropropanoic acid	Other	OC(=O)C(Cl)(Cl)C(F)(F)F	#VALUE!	YES	aliphatic	saturated		Partial							0		0.272727	anaerobic	Y	Y		Y		0.27	https://doi.org/10.1038/s44221-023-00077-6
92	3,5,6-trichloro-2,2,3,4,4,5,6,6-octafluorohexanoic acid	Other	OC(=O)C(F)(F)C(F)(Cl)C(F)(F)C(F)(Cl)C(F)(F)Cl	#VALUE!	YES	aliphatic	saturated		Partial							0		0.4	anaerobic	Y	Y		Y		0.2	https://doi.org/10.1038/s44221-023-00077-6
93	3,5,6-trichloro-2,2,3,4,4,5,6,6-octafluorohexanoic acid	Other	OC(=O)C(F)(F)C(F)(Cl)C(F)(F)C(F)(Cl)C(F)(F)Cl	#VALUE!	YES	aliphatic	saturated		Partial							0		0.4	anaerobic	Y	Y		Y		0.17	10.1021/acs.est.5c03819
94	3,4-dichloro-2,2,3,4,4-pentafluorobutanoic acid	Other	OC(=O)C(F)(F)C(F)(Cl)C(F)(F)Cl	#VALUE!	YES	aliphatic	saturated		Partial							0		0.357143	anaerobic	Y	Y		Y		0.07	https://doi.org/10.1038/s44221-023-00077-6
95	4,4'-(perfluoropropane-2,2-diyl)diphenol	Other	Oc1ccc(cc1)C(c2ccc(O)cc2)(C(F)(F)F)C(F)(F)F	#VALUE!	YES	aromatic	saturated		None	2	1					2	1	0.181818	aerobic	Y	Y		Y		0	10.1021/acs.est.4c10861
96	florfenicol	Bioactive	C[S](=O)(=O)c1ccc(cc1)[C@@H](O)[C@@H](CF)NC(=O)C(Cl)Cl	#VALUE!	NO	mixed	saturated		None	1	0.333333					1	0.333333	0.0285714	anaerobic	Y	Y		Y		0.37	10.1021/acs.est.3c07435
97	florfenicol	Bioactive	C[S](=O)(=O)c1ccc(cc1)[C@@H](O)[C@@H](CF)NC(=O)C(Cl)Cl	#VALUE!	NO	mixed	saturated		None	1	0.333333					1	0.333333	0.0285714	photolysis	Y	Y		Y	Y	1	https://doi.org/10.1002/etc.5773
98	1-fluorodecane	Other	CCCCCCCCCCF	#VALUE!	NO	aliphatic	saturated		None							0		0.03125	aerobic	Y	Y		Y		0.926298	10.1021/acs.est.0c04029
99	1,10-difluorodecane	Other	FCCCCCCCCCCF	#VALUE!	NO	aliphatic	saturated		None							0		0.0625	aerobic	Y	Y		Y		0.902135	10.1021/acs.est.0c04029
100	1-fluorononane	Other	CCCCCCCCCF	#VALUE!	NO	aliphatic	saturated		None							0		0.0344828	aerobic	Y			Y			10.1021/acs.est.0c04029
101	1-fluorooctane	Other	CCCCCCCCF	#VALUE!	NO	aliphatic	saturated		None							0		0.0384615	aerobic	Y			Y			10.1021/acs.est.0c04029
102	1-fluoroheptane	Other	CCCCCCCF	#VALUE!	NO	aliphatic	saturated		None							0		0.0434783	aerobic	Y			Y			10.1021/acs.est.0c04029
103	1-fluorohexane	Other	CCCCCCF	#VALUE!	NO	aliphatic	saturated		None							0		0.05	aerobic	N			Y		0	10.1021/acs.est.0c04029
104	Difluoroacetate	Other	[O-]C(=O)C(F)F	#VALUE!	NO	aliphatic	saturated		None							0		0.285714	aerobic	Y	Y	Y	N			10.1021/acsomega.4c02517
105	Fluoroacetate	Other	[O-]C(=O)CF	#VALUE!	NO	aliphatic	saturated		None							0		0.142857	aerobic	Y	Y	Y	N			10.1021/acsomega.4c02517
106	Trifluoroacetate	Other	[O-]C(=O)C(F)(F)F	#VALUE!	YES	aliphatic	saturated		Full							0		0.428571	aerobic	N	Y	N	N			10.1021/acsomega.4c02517
107	ciprofloxacin	Bioactive	OC(=O)C1=CN(C2CC2)c3cc(N4CCNCC4)c(F)cc3C1=O	#VALUE!	NO	mixed	polyhetero		None							0		0.0238095	photolysis	Y	Y		Y		0.384615	10.1016/j.envpol.2022.119499
108	ciprofloxacin	Bioactive	OC(=O)C1=CN(C2CC2)c3cc(N4CCNCC4)c(F)cc3C1=O	#VALUE!	NO	mixed	polyhetero		None							0		0.0238095	aerobic	Y	Y					https://doi.org/10.1016/j.jhazmat.2017.09.009
109	5-fluoro-2-nitrophenol	Other	Oc1cc(F)ccc1[N+]([O-])=O	#VALUE!	NO	aromatic	benzene		None							0		0.0666667	aerobic	Y	N		Y		0.102456	10.3390/su16229897
110	sulfoxaflor	Bioactive	CC(S(=NC#N)(C)=O)C1=CN=C(C(F)(F)F)C=C1	#VALUE!	YES	mixed	hetero		None	1	1					1	1	0.107143	photolysis	Y	Y		Y	Y	0	https://doi.org/10.1021/acs.est.2c04242
111	fluroxypyr	Bioactive	Nc1c(Cl)c(F)nc(OCC(O)=O)c1Cl	#VALUE!	NO	mixed	hetero		None							0		0.05	photolysis	Y	Y		Y	Y	1	https://doi.org/10.1021/acs.est.2c04242
112	fluoxetine	Bioactive	CNCCC(Oc1ccc(cc1)C(F)(F)F)c2ccccc2	#VALUE!	YES	mixed	benzene		None	1	1					1	1	0.075	photolysis	Y	Y		Y	Y	0.9	https://doi.org/10.1021/acs.est.3c09341
113	fluoxetine	Bioactive	CNCCC(Oc1ccc(cc1)C(F)(F)F)c2ccccc2	#VALUE!	YES	mixed	benzene		None	1	1					1	1	0.075	aerobic	Y	Y		Y			https://doi.org/10.1007/s00253-021-11675-3
114	sitagliptin	Bioactive	N[C@@H](CC(=O)N1CCn2c(C1)nnc2C(F)(F)F)Cc3cc(F)c(F)cc3F.O[P](O)(O)=O	#VALUE!	YES	mixed	benzene	hetero	None	1	1					1	1	0.139535	photolysis	Y	Y		Y	Y	0.5	https://doi.org/10.1021/acs.est.3c09341
115	celecoxib	Bioactive	Cc1ccc(cc1)c2cc(nn2c3ccc(cc3)[S](N)(=O)=O)C(F)(F)F	#VALUE!	YES	aromatic	hetero		None	1	1					1	1	0.075	photolysis	Y	Y		Y	Y	0.9	https://doi.org/10.1021/acs.est.3c09341
116	saflufenacil	Bioactive	CC(N(S(=O)(NC(C1=CC(N2C(C=C(C(F)(F)F)N(C)C2=O)=O)=C(F)C=C1Cl)=O)=O)C)C	#VALUE!	YES	mixed	benzene	hetero	None	1	1					1	1	0.0816327	photolysis	Y	Y		Y	Y	0.33	https://doi.org/10.1021/acs.est.3c09341
117	3-trifluoromethyl-4-nitrophenol	Other	Oc1ccc(c(c1)C(F)(F)F)[N+]([O-])=O	#VALUE!	YES	aromatic	benzene		None	1	1					1	1	0.166667	photolysis	Y	Y		Y	Y	0.75	https://doi.org/10.1021/acs.est.3c09341
118	enrofloxacin	Bioactive	CCN1CCN(CC1)c2cc3N(C=C(C(O)=O)C(=O)c3cc2F)C4CC4	#VALUE!	NO	mixed	polyhetero		None							0		0.0208333	photolysis	Y	Y		Y	Y	1	https://doi.org/10.1002/etc.5773
119	enrofloxacin	Bioactive	CCN1CCN(CC1)c2cc3N(C=C(C(O)=O)C(=O)c3cc2F)C4CC4	#VALUE!	NO	mixed	polyhetero		None							0		0.0208333	aerobic	Y	N					https://doi.org/10.1016/j.jhazmat.2017.09.009
120	voriconazole	Bioactive	C[C@@H](c1ncncc1F)[C@](O)(Cn2cncn2)c3ccc(F)cc3F	#VALUE!	NO	mixed	benzene	hetero	None							0		0.0769231	photolysis	Y	Y		Y	Y	0.85	https://doi.org/10.1021/acs.est.3c09341
121	flecainide	Bioactive	FC(F)(F)COc1ccc(OCC(F)(F)F)c(c1)C(=O)NCC2CCCCN2	#VALUE!	YES	mixed	saturated		None	2	1					2	1	0.125	photolysis	Y	Y		Y	Y	0	https://doi.org/10.1002/etc.5773
122	6-(trifluoromethyl)nicotinic acid	Bioactive	OC(=O)c1ccc(nc1)C(F)(F)F	#VALUE!	YES	aromatic	hetero		None	1	1					1	1	0.176471	photolysis	Y	Y		Y	Y	0.23	10.1021/acs.est.5c08651
123	2-(trifluoromethyl)pyrimidine-5-carboxylic acid	Bioactive	OC(=O)c1cnc(nc1)C(F)(F)F	#VALUE!	YES	aromatic	hetero		None	1	1					1	1	0.1875	photolysis	Y	Y		Y	Y	0.25	10.1021/acs.est.5c08651
124	5-(trifluoro- methyl)pyrazine-2-carboxylic acid	Bioactive	OC(=O)c1cnc(cn1)C(F)(F)F	#VALUE!	YES	aromatic	hetero		None	1	1					1	1	0.1875	photolysis	Y	Y		Y	Y	0.18	10.1021/acs.est.5c08651
125	5-(trifluoromethyl)-1H-pyrazole-3-carboxylic acid	Bioactive	OC(=O)c1cc([nH]n1)C(F)(F)F	#VALUE!	YES	aromatic	hetero		None	1	1					1	1	0.2	photolysis	Y	Y		Y	Y	0.46	10.1021/acs.est.5c08651
126	5-(Trifluoromethyl)-1H-1,2,4-triazole-3-carboxylic acid	Bioactive	OC(=O)c1n[nH]c(n1)C(F)(F)F	#VALUE!	YES	aromatic	hetero		None	1	1					1	1	0.214286	photolysis	Y	Y		Y	Y	0.22	10.1021/acs.est.5c08651
127	2-(Trifluoromethyl)-1H-imidazole-5-carboxylic acid	Bioactive	OC(=O)c1[nH]c(nc1)C(F)(F)F	#VALUE!	YES	aromatic	hetero		None	1	1					1	1	0.2	photolysis	Y	Y		Y	Y	0.51	10.1021/acs.est.5c08651
128	4-(Trifluoromethyl)benzoic acid	Other	OC(=O)c1ccc(cc1)C(F)(F)F	#VALUE!	YES	aromatic	benzene		None	1	1					1	1	0.166667	photolysis	Y	Y		Y	Y	0.95	10.1021/acs.est.5c08651
129	4-(Difluoromethyl)benzoic acid	Other	OC(=O)c1ccc(cc1)C(F)F	#VALUE!	NO	aromatic	benzene		None	1	0.666667					1	0.666667	0.111111	photolysis	Y	Y		Y	Y	0.94	10.1021/acs.est.5c08651
130	4-(fluoro)benzoic acid	Other	OC(=O)c1ccc(F)cc1	#VALUE!	NO	aromatic	benzene		None	1	0.333333					1	0.333333	0.0666667	photolysis	Y	Y		Y	Y	1	10.1021/acs.est.5c08651
131	3-(Trifluoromethyl)benzoic acid	Other	OC(=O)c1cccc(c1)C(F)(F)F	#VALUE!	YES	aromatic	benzene		None	1	1					1	1	0.166667	photolysis	Y	Y		Y	Y	0.96	10.1021/acs.est.5c08651
132	3-(Difluoromethyl)benzoic acid	Other	OC(=O)c1cccc(c1)C(F)F	#VALUE!	NO	aromatic	benzene		None	1	0.666667					1	0.666667	0.111111	photolysis	Y	Y		Y	Y	0.94	10.1021/acs.est.5c08651
133	3-(fluoro)benzoic acid	Other	OC(=O)c1cccc(F)c1	#VALUE!	NO	aromatic	benzene		None	1	0.333333					1	0.333333	0.0666667	photolysis	Y	Y		Y	Y	1	10.1021/acs.est.5c08651
134	2-(trifluoromethyl)pyridine	Bioactive	FC(F)(F)c1ccccn1	#VALUE!	YES	aromatic	hetero		None	1	1					1	1	0.214286	photolysis	Y	Y		Y	Y	0.41	10.1021/acs.est.5c08651
135	2-(difluoromethyl)pyridine	Bioactive	FC(F)c1ccccn1	#VALUE!	NO	aromatic	hetero		None	1	0.666667					1	0.666667	0.142857	photolysis	Y	Y		Y	Y	1	10.1021/acs.est.5c08651
136	2-(fluoromethyl)pyridine	Bioactive	FCc1ccccn1	#VALUE!	NO	aromatic	hetero		None	1	0.333333					1	0.333333	0.0714286	photolysis	Y	Y		Y	Y	1	10.1021/acs.est.5c08651
137	(perfluoro-1,4-phenylene)bis((4,4,5,5,5-pentafluoropentyl)sulfane)	Energy/Electronics	Fc1c(F)c(SCCCC(F)(F)C(F)(F)F)c(F)c(F)c1SCCCC(F)(F)C(F)(F)F	#VALUE!	YES	mixed	saturated	benzene	Partial							0		0.318182	photolysis	Y	Y		Y	Y	0.185523	10.1021/acs.analchem.3c00172
138	5:3 fluorotelomer betaine	Other	C[N+](CCCC(F)(F)C(F)(F)C(F)(F)C(F)(F)C(F)(F)F)(CC(O)=O)C	#VALUE!	YES	aliphatic	saturated		Partial							0		0.268293	aerobic	N	Y	N	N			10.1021/acs.est.2c07395
139	5:1:2 fluorotelomer betaine	Other	C[N+](CCC(F)C(F)(F)C(F)(F)C(F)(F)C(F)(F)C(F)(F)F)(CC([O-])=O)C	#VALUE!	YES	aliphatic	saturated		Partial							0		0.3	aerobic	N	Y	N	N			10.1021/acs.est.2c07395
140	Cl-6:2 PFESA	Other	FC(F)(Cl)C(F)(F)C(F)(F)C(F)(F)C(F)(F)C(F)(F)OC(F)(F)C(F)(S(=O)(O)=O)F	#VALUE!	YES	aliphatic	saturated		Partial							0		0.516129	anaerobic	Y	Y	N	N			10.1021/acs.est.7b02961
141	epoxiconazole	Bioactive	Fc1ccc(cc1)[C@@]2(Cn3cncn3)O[C@H]2c4ccccc4Cl	#VALUE!	NO	mixed	benzene		None							0		0.0277778	aerobic	Y			Y		1	10.1016/j.jhazmat.2020.122545
142	fludioxonil	Bioactive	FC1(F)Oc2cccc(c2O1)c3c[nH]cc3C#N	#VALUE!	YES	mixed	cyclic		Partial							0		0.0833333	aerobic	Y			Y		0.9	10.1016/j.jhazmat.2020.122545
143	fludioxonil	Bioactive	FC1(F)Oc2cccc(c2O1)c3c[nH]cc3C#N	#VALUE!	YES	mixed	cyclic		Partial							0		0.0833333	photolysis	Y	Y					10.1021/acs.est.9b03948
144	Pyroxasulfone	Bioactive	CC1(C)CC(S(=O)(CC2=C(OC(F)F)N(C)N=C2C(F)(F)F)=O)=NO1	#VALUE!	YES	mixed	hetero		None	1	1	1	0.666667			2	0.833333	0.128205	aerobic	Y	Y	N	N			10.1021/acs.est.4c13346
145	Pyroxasulfone	Bioactive	CC1(C)CC(S(=O)(CC2=C(OC(F)F)N(C)N=C2C(F)(F)F)=O)=NO1	#VALUE!	YES	mixed	hetero		None	1	1	1	0.666667			2	0.833333	0.128205	photolysis	Y	Y	N	N			10.1021/acs.est.4c13346
146	EtFOSE	Other	CCN(S(=O)(C(F)(F)C(F)(F)C(F)(F)C(F)(F)C(F)(F)C(F)(F)C(F)(F)C(F)(F)F)=O)CCO	#VALUE!	YES	aliphatic	saturated		Partial							0		0.386364	aerobic	Y	Y		Y		0	10.1021/acs.est.5c00906
147	MeFBSE	Other	CN(S(=O)(C(F)(F)C(F)(F)C(F)(F)C(F)(F)F)=O)CCO	#VALUE!	YES	aliphatic	saturated		Partial							0		0.310345	anaerobic	Y	Y		Y		0	10.1021/acs.est.5c00906
148	4-(trifluoromethyl)phenol	Other	Oc1ccc(cc1)C(F)(F)F	#VALUE!	YES	aromatic	benzene		None	1	1					1	1	0.1875	photolysis	Y	Y		Y	Y	0.9	10.1021/acs.est.4c10777
149	4-((4-Butylphenyl)ethynyl)-1,2-difluorobenzene	Energy/Electronics	CCCCc1ccc(cc1)C#Cc2ccc(F)c(F)c2	#VALUE!	NO	mixed	benzene		None							0		0.0555556	photolysis	Y	Y	Y	N			10.1016/j.watres.2024.122062
150	4''-ethyl-2'-fluoro-4-propyl-1,1':4',1''-terphenyl	Energy/Electronics	CCCc1ccc(cc1)c2ccc(cc2F)c3ccc(CC)cc3	#VALUE!	NO	mixed	benzene		None							0		0.0212766	photolysis	Y	Y	N	N			10.1016/j.watres.2024.122062
151	norfloxacin	Bioactive	CCN1C=C(C(O)=O)C(=O)c2cc(F)c(cc12)N3CCNCC3	#VALUE!	NO	mixed	polyhetero		None							0		0.0243902	photolysis	Y	Y	Y	N			10.1016/j.jhazmat.2023.132595
152	norfloxacin	Bioactive	CCN1C=C(C(O)=O)C(=O)c2cc(F)c(cc12)N3CCNCC3	#VALUE!	NO	mixed	polyhetero		None							0		0.0243902	aerobic	Y	N					https://doi.org/10.1016/j.jhazmat.2017.09.009
153	ofloxacin	Bioactive	CC1COc2c(N3CCN(C)CC3)c(F)cc4C(=O)C(=CN1c24)C(O)=O	#VALUE!	NO	mixed	polyhetero		None							0		0.0217391	photolysis	Y	Y	N	N			10.1016/j.jhazmat.2023.132595
154	ofloxacin	Bioactive	CC1COc2c(N3CCN(C)CC3)c(F)cc4C(=O)C(=CN1c24)C(O)=O	#VALUE!	NO	mixed	polyhetero		None							0		0.0217391	aerobic	Y	N	N	N			https://doi.org/10.1016/j.jhazmat.2017.09.009
155	5-fluorouracil	Bioactive	FC1=CNC(=O)NC1=O	#VALUE!	NO	aromatic	hetero		None							0		0.0833333	aerobic	Y	Y	Y	N			https://doi.org/10.1016/j.envpol.2015.10.016
156	lactofen	Bioactive	CCOC(=O)C(C)OC(=O)c1cc(Oc2ccc(cc2Cl)C(F)(F)F)ccc1[N+]([O-])=O	#VALUE!	YES	mixed	benzene		None	1	1					1	1	0.0652174	aerobic	Y	Y	N	N			https://doi.org/10.1016/j.jhazmat.2017.07.064
157	2-trifluoromethylphenol	Other	Oc1ccccc1C(F)(F)F	#VALUE!	YES	aromatic	benzene		None	1	1					1	1	0.1875	hydrolysis	Y	Y		Y		1	10.1039/d4em00739e
158	2-trifluoromethylphenol	Other	Oc1ccccc1C(F)(F)F	#VALUE!	YES	aromatic	benzene		None	1	1					1	1	0.1875	photolysis	Y			Y		1	10.1021/acs.est.9b07429
159	3-trifluoromethylphenol	Other	Oc1cccc(c1)C(F)(F)F	#VALUE!	YES	aromatic	benzene		None	1	1					1	1	0.1875	hydrolysis	N			Y		0	10.1039/d4em00739e
160	3-trifluoromethylphenol	Other	Oc1cccc(c1)C(F)(F)F	#VALUE!	YES	aromatic	benzene		None	1	1					1	1	0.1875	photolysis	Y			Y		1	10.1021/acs.est.9b07429
161	4-trifluoromethylphenol	Other	Oc1ccc(cc1)C(F)(F)F	#VALUE!	YES	aromatic	benzene		None	1	1					1	1	0.1875	hydrolysis	Y	Y		Y		1	10.1039/d4em00739e
162	2-chloro-4-trifluoromethylphenol	Other	Oc1ccc(cc1Cl)C(F)(F)F	#VALUE!	YES	aromatic	benzene		None	1	1					1	1	0.1875	hydrolysis	Y	Y		Y		1	10.1039/d4em00739e
163	benzotrifluoride	Other	FC(F)(F)c1ccccc1	#VALUE!	YES	aromatic	benzene		None	1	1					1	1	0.2	photolysis	N			Y		0	10.1021/acs.est.9b07429
164	1-methyl-2-(trifluoromethyl)benzene	Other	Cc1ccccc1C(F)(F)F	#VALUE!	YES	aromatic	benzene		None	1	1					1	1	0.166667	photolysis	Y			Y		1	10.1021/acs.est.9b07429
165	1-methyl-3-(trifluoromethyl)benzene	Other	Cc1cccc(c1)C(F)(F)F	#VALUE!	YES	aromatic	benzene		None	1	1					1	1	0.166667	photolysis	Y			Y		1	10.1021/acs.est.9b07429
166	1-methyl-4-(trifluoromethyl)benzene	Other	Cc1ccc(cc1)C(F)(F)F	#VALUE!	YES	aromatic	benzene		None	1	1					1	1	0.166667	photolysis	Y			Y		1	10.1021/acs.est.9b07429
167	N-methyl-2-(trifluoromethyl)aniline	Bioactive	CNc1ccccc1C(F)(F)F	#VALUE!	YES	aromatic	benzene		None	1	1					1	1	0.15	photolysis	Y			Y		1	10.1021/acs.est.9b07429
168	N-methyl-3-(trifluoromethyl)aniline	Bioactive	CNc1cccc(c1)C(F)(F)F	#VALUE!	YES	aromatic	benzene		None	1	1					1	1	0.15	photolysis	Y			Y		1	10.1021/acs.est.9b07429
169	N-methyl-4-(trifluoromethyl)aniline	Bioactive	CNc1ccc(cc1)C(F)(F)F	#VALUE!	YES	aromatic	benzene		None	1	1					1	1	0.15	photolysis	Y			Y		1	10.1021/acs.est.9b07429
170	1-methoxy-2-(trifluoromethyl)benzene	Other	COc1ccccc1C(F)(F)F	#VALUE!	YES	aromatic	benzene		None	1	1					1	1	0.157895	photolysis	Y			Y		1	10.1021/acs.est.9b07429
171	1-methoxy-3-(trifluoromethyl)benzene	Other	COc1cccc(c1)C(F)(F)F	#VALUE!	YES	aromatic	benzene		None	1	1					1	1	0.157895	photolysis	Y			Y		1	10.1021/acs.est.9b07429
172	1-methoxy-4-(trifluoromethyl)benzene	Other	COc1ccc(cc1)C(F)(F)F	#VALUE!	YES	aromatic	benzene		None	1	1					1	1	0.157895	photolysis	N			Y		0	10.1021/acs.est.9b07429
173	1-(2-(trifluoromethyl)phenyl)ethan-1-one	Other	CC(=O)c1ccccc1C(F)(F)F	#VALUE!	YES	aromatic	benzene		None	1	1					1	1	0.15	photolysis	Y			Y		1	10.1021/acs.est.9b07429
174	1-(3-(trifluoromethyl)phenyl)ethan-1-one	Other	CC(=O)c1cccc(c1)C(F)(F)F	#VALUE!	YES	aromatic	benzene		None	1	1					1	1	0.15	photolysis	Y			Y		1	10.1021/acs.est.9b07429
175	1-(4-(trifluoromethyl)phenyl)ethan-1-one	Other	CC(=O)c1ccc(cc1)C(F)(F)F	#VALUE!	YES	aromatic	benzene		None	1	1					1	1	0.15	photolysis	N			Y		0	10.1021/acs.est.9b07429
176	2-(trifluoromethyl)benzonitrile	Other	FC(F)(F)c1ccccc1C#N	#VALUE!	YES	aromatic	benzene		None	1	1					1	1	0.1875	photolysis	Y			Y		1	10.1021/acs.est.9b07429
177	3-(trifluoromethyl)benzonitrile	Other	FC(F)(F)c1cccc(c1)C#N	#VALUE!	YES	aromatic	benzene		None	1	1					1	1	0.1875	photolysis	N			Y		0	10.1021/acs.est.9b07429
178	4-(trifluoromethyl)benzonitrile	Other	FC(F)(F)c1ccc(cc1)C#N	#VALUE!	YES	aromatic	benzene		None	1	1					1	1	0.1875	photolysis	N			Y		0	10.1021/acs.est.9b07429
179	1-nitro-2-(trifluoromethyl)benzene	Other	[O-][N+](=O)c1ccccc1C(F)(F)F	#VALUE!	YES	aromatic	benzene		None	1	1					1	1	0.176471	photolysis	Y			Y		1	10.1021/acs.est.9b07429
180	1-nitro-3-(trifluoromethyl)benzene	Other	[O-][N+](=O)c1cccc(c1)C(F)(F)F	#VALUE!	YES	aromatic	benzene		None	1	1					1	1	0.176471	photolysis	N			Y		0	10.1021/acs.est.9b07429
181	1-nitro-4-(trifluoromethyl)benzene	Other	[O-][N+](=O)c1ccc(cc1)C(F)(F)F	#VALUE!	YES	aromatic	benzene		None	1	1					1	1	0.176471	photolysis	N			Y		0	10.1021/acs.est.9b07429
182	flufenamic acid	Bioactive	OC(=O)c1ccccc1Nc2cccc(c2)C(F)(F)F	#VALUE!	YES	aromatic	benzene		None	1	1					1	1	0.1	photolysis	Y			Y		1	10.1021/acs.est.9b07429
183	travoprost	Bioactive	CC(C)OC(=O)CCC\C=C/C[C@H]1[C@@H](O)C[C@@H](O)[C@@H]1\C=C\[C@@H](O)COc2cccc(c2)C(F)(F)F	#VALUE!	YES	mixed	benzene		None	1	1					1	1	0.0428571	photolysis	Y			Y		1	10.1021/acs.est.9b07429
184	dutasteride	Bioactive	C[C@]12CC[C@H]3[C@@H](CC[C@H]4NC(=O)C=C[C@]34C)[C@@H]1CC[C@@H]2C(=O)Nc5cc(ccc5C(F)(F)F)C(F)(F)F	#VALUE!	YES	mixed	benzene		None	2	1					2	1	0.0895522	photolysis	N			Y		0	10.1021/acs.est.9b07429
185	flutolanil	Bioactive	CC(C)Oc1cccc(NC(=O)c2ccccc2C(F)(F)F)c1	#VALUE!	YES	mixed	benzene		None	1	1					1	1	0.0769231	photolysis	N			Y		0	10.1021/acs.est.9b07429
186	teriflunomide	Bioactive	CC(=O)\C(C#N)=C(/O)Nc1ccc(cc1)C(F)(F)F	#VALUE!	YES	mixed	benzene		None	1	1					1	1	0.107143	photolysis	Y			Y		1	10.1021/acs.est.9b07429
187	1-fluoro-2-(trifluoromethyl)benzene	Other	Fc1ccccc1C(F)(F)F	#VALUE!	YES	aromatic	benzene		None	1	1					1	1	0.266667	photolysis	N			Y		0	10.1021/acs.est.9b07429
188	1-chloro-2-(trifluoromethyl)benzene	Other	FC(F)(F)c1ccccc1Cl	#VALUE!	YES	aromatic	benzene		None	1	1					1	1	0.2	photolysis	N			Y		0	10.1021/acs.est.9b07429
189	2-(trifluoromethyl)benzoate	Other	[O-]C(=O)c1ccccc1C(F)(F)F	#VALUE!	YES	aromatic	benzene		None	1	1					1	1	0.176471	photolysis	N			Y		0	10.1021/acs.est.9b07429
190	methyl 2-(trifluoromethyl)benzoate	Other	COC(=O)c1ccccc1C(F)(F)F	#VALUE!	YES	mixed	benzene		None	1	1					1	1	0.142857	photolysis	N			Y		0	10.1021/acs.est.9b07429
191	N-(2-(trifluoromethyl)phenyl)acetamide	Bioactive	CC(=O)Nc1ccccc1C(F)(F)F	#VALUE!	YES	mixed	benzene		None	1	1					1	1	0.136364	photolysis	N			Y		0	10.1021/acs.est.9b07429
192	2-(trifluoromethyl)benzamide	Bioactive	NC(=O)c1ccccc1C(F)(F)F	#VALUE!	YES	aromatic	benzene		None	1	1					1	1	0.157895	photolysis	N			Y		0	10.1021/acs.est.9b07429
193	1,2-bis(trifluoromethyl)benzene	Other	FC(F)(F)c1ccccc1C(F)(F)F	#VALUE!	YES	aromatic	benzene		None	2	1					2	1	0.333333	photolysis	N			Y		0	10.1021/acs.est.9b07429
194	2,2-Difluoro-1,3-Benzodioxole	Bioactive	FC1(F)Oc2ccccc2O1	#VALUE!	YES	mixed	cyclic		Partial							0		0.133333	aerobic	Y	Y	Y	Y			10.1128/mBio.03001-21
